# Supplementary material for: Combined Single-Cell Functional and Gene Expression Analysis Resolves Heterogeneity within Stem Cell Populations
Source: Cell Stem Cell. 2015 Jun 4;16(6):712–24. doi: 10.1016/j.stem.2015.04.004 (PMC4460190; doi:10.1016/j.stem.2015.04.004)
Supplement: Table S2. Differentially Expressed Genes as Identified by scRNA-seq, Relates to Figure 3 — The 4,533 genes identified by scRNA-seq to be differentially regulated between individual single cells and for which the biological variability exceeded technical variability. [file mmc2.xlsx]

## Sheet: Supplementary_Table2
Table S2. Differentially regulated genes as identified by scRNA-Seq.
0610010F05Rik
0610012H03Rik
0610031J06Rik
0610040J01Rik
1110008J03Rik
1110008L16Rik
1110018G07Rik
1110034G24Rik
1110051M20Rik
1110059E24Rik
1110059G10Rik
1190002N15Rik
1200007C13Rik
1200011I18Rik
1200014J11Rik
1500009L16Rik
1600012H06Rik
1600014C10Rik
1700012B15Rik
1700017B05Rik
1700019D03Rik
1700020I14Rik
1700029J07Rik
1700030K09Rik
1700037H04Rik
1700048O20Rik
1700049G17Rik
1700052N19Rik
1700066M21Rik
1700086P04Rik
1810011H11Rik
1810024B03Rik
1810026J23Rik
1810055G02Rik
1810062G17Rik
2010012P19Rik
2010015L04Rik
2010315B03Rik
2210018M11Rik
2210404O09Rik
2210408I21Rik
2310005G13Rik
2310008H04Rik
2310035C23Rik
2310044G17Rik
2410003L11Rik
2410004P03Rik
2410018L13Rik
2410089E03Rik
2410131K14Rik
2510003E04Rik
2510009E07Rik
2610002M06Rik
2610008E11Rik
2610015P09Rik
2610018G03Rik
2610019F03Rik
2610020H08Rik
2610021A01Rik
2610034B18Rik
2610301B20Rik
2610301G19Rik
2610305D13Rik
2610307P16Rik
2610318N02Rik
2700049A03Rik
2700081O15Rik
2700097O09Rik
2810021J22Rik
2810055G20Rik
2810403D21Rik
2810408A11Rik
2810417H13Rik
2810474O19Rik
2900005J15Rik
2900011O08Rik
3110001I22Rik
3110040N11Rik
3110043O21Rik
3110052M02Rik
3110067C02Rik
3300002I08Rik
3632451O06Rik
4632427E13Rik
4632428N05Rik
4833418N02Rik
4833439L19Rik
4921507P07Rik
4921531C22Rik
4930402H24Rik
4930404I05Rik
4930412C18Rik
4930412M03Rik
4930422G04Rik
4930447C04Rik
4930451G09Rik
4930515G01Rik
4930522L14Rik
4930562F07Rik
4930594C11Rik
4930596I21Rik
4931406C07Rik
4933406P04Rik
4933411K20Rik
4933424M12Rik
4933426M11Rik
4933436C20Rik
5031439G07Rik
5330417C22Rik
5430403G16Rik
5430427O19Rik
5530601H04Rik
5730455P16Rik
5830418K08Rik
5830428H23Rik
5830444B04Rik
6330408A02Rik
6330549D23Rik
8430408G22Rik
8430419K02Rik
8430419L09Rik
8430429K09Rik
8430432A02Rik
9030617O03Rik
9030619P08Rik
9130008F23Rik
9130019O22Rik
9330132A10Rik
9330182L06Rik
9430008C03Rik
9430015G10Rik
9430020K01Rik
9430023L20Rik
9530051G07Rik
9530068E07Rik
9530077C05Rik
9530080O11Rik
9630013D21Rik
9830147E19Rik
9930021J03Rik
9930104L06Rik
A030009H04Rik
A230046K03Rik
A330021E22Rik
A430033K04Rik
A430078G23Rik
A430078I02Rik
A530054K11Rik
A630007B06Rik
A630033H20Rik
A630052C17Rik
A830080D01Rik
AA386476
AA987161
AC087901.1
AC102484.1
AC102739.1
AC107704.1
AC107846.1
AC113309.1
AC113320.1
AC114820.1
AC117574.1
AC119212.1
AC121121.1
AC121499.1
AC121821.1
AC122371.1
AC122487.1
AC123687.1
AC123702.1
AC123702.2
AC124322.1
AC125223.1
AC125399.1
AC127314.1
AC134826.1
AC136008.1
AC137938.1
AC137970.1
AC140312.1
AC142191.1
AC149090.1
AC151841.1
AC153506.1
AC154235.1
AC154274.1
AC154486.1
AC158296.1
AC159256.1
AC161602.1
AC162936.1
AC163677.1
AC164431.1
AC165246.1
AC165259.1
AC166827.1
AC167018.1
AC168090.1
AI182371
AI504432
AI597468
AI597479
AI848285
AI854703
AI987944
AK129341
AL663030.1
AL844859.1
AU041133
AW112010
AW146154
AW209491
AW549877
AW551984
Aaas
Aacs
Aagab
Aars
Aasdhppt
Abca1
Abca4
Abcb7
Abcb8
Abcc1
Abcd1
Abcd3
Abce1
Abcg1
Abcg3
Abhd13
Abhd14b
Abhd17b
Abhd4
Abi1
Abi2
Abl2
Ablim1
Ablim2
Ablim3
Abr
Abtb1
Abtb2
Acad9
Acadl
Acadsb
Acap1
Acat2
Acbd3
Acbd5
Acer2
Acer3
Ache
Acn9
Acot1
Acot9
Acox2
Acox3
Acp5
Acpl2
Acpp
Acsbg1
Acsl3
Acsl4
Acss1
Acss2
Acss3
Actn4
Actr3
Actr3b
Actr6
Actr8
Acy3
Ada
Adal
Adam10
Adam22
Adam5
Adam9
Adamts10
Adamts6
Adap1
Adar
Adat2
Adck1
Adck3
Adcy7
Add3
Adk
Ado
Adora2b
Adprh
Adprm
Adss
Aebp2
Aff1
Afg3l1
Aftph
Aga
Agap2
Agap3
Agfg1
Agl
Ago1
Ago2
Ago4
Agpat2
Agpat6
Agphd1
Agrn
Agtpbp1
Agtr1a
Agxt2l2
Ahctf1
Ahnak
Ahr
Ahrr
Aifm2
Aig1
Aire
Airn
Ajuba
Ak1
Ak3
Ak4
Akap11
Akap7
Akap8
Akirin1
Akr1c19
Aktip
Alcam
Aldh16a1
Aldh1a1
Aldh1b1
Aldh3a2
Aldh6a1
Aldh9a1
Aldoc
Alg10b
Alg11
Alg13
Alg2
Alg3
Alg6
Alg9
Alox15
Alpk3
Als2cl
Amfr
Amigo2
Ammecr1
Amn1
Amot
Amz2
Anapc1
Anapc2
Anapc4
Anapc5
Angel1
Angptl2
Ank
Ankef1
Ankfy1
Ankhd1
Ankra2
Ankrd10
Ankrd16
Ankrd17
Ankrd24
Ankrd26
Ankrd28
Ankrd32
Ankrd33b
Ankrd39
Ankrd42
Ankrd49
Ankrd50
Ankrd52
Anks1
Ano10
Antxr2
Anxa1
Anxa3
Anxa4
Anxa6
Anxa7
Ap1g1
Ap1g2
Ap1s2
Ap3m2
Ap3s1
Ap4b1
Ap5b1
Ap5m1
Apbb1
Apc
Aplf
Apln
Aplp2
Apob
Apobec1
Apoe
Apol9b
Apoo
App
Appl2
Aptx
Aqp1
Aqp11
Aqp9
Ar
Araf
Arap2
Arf4
Arfgef1
Arfip1
Arhgap12
Arhgap15
Arhgap18
Arhgap26
Arhgap27
Arhgap28
Arhgap31
Arhgap5
Arhgef25
Arhgef28
Arhgef6
Arhgef9
Arid1b
Arid2
Arid3b
Arid4b
Arid5b
Arih1
Arl11
Arl5b
Arl6
Arl6ip6
Arl8b
Armcx1
Armcx4
Armcx6
Arntl
Arpp19
Arrdc3
Arsa
Arsk
Art4
Art5
Arxes2
As3mt
Asah1
Asah2
Asap1
Asb1
Asb13
Asb4
Asb6
Asb7
Ascc2
Ascc3
Ascl2
Asf1b
Ash2l
Asnsd1
Aspa
Asph
Aspm
Aste1
Asun
Atad3a
Atad5
Atf1
Atf2
Atf7ip
Atg10
Atg12
Atg14
Atg16l1
Atg16l2
Atg2a
Atg3
Atg4a
Atg5
Athl1
Atl2
Atm
Atmin
Atp11a
Atp11c
Atp13a1
Atp13a2
Atp1b3
Atp2a2
Atp2b4
Atp2c2
Atp5s
Atp6ap2
Atp6v0a1
Atp6v0a2
Atp6v1a
Atp6v1g2
Atp7a
Atp7b
Atp9b
Atpbd4
Atr
Atrx
Atxn1l
Atxn7
Atxn7l2
Aurka
Aurkb
Avl9
Awat2
Axl
Azi2
Azin1
B130034C11Rik
B230120H23Rik
B230217C12Rik
B230219D22Rik
B230307C23Rik
B230378P21Rik
B3galnt1
B3galt6
B3gnt3
B3gnt5
B3gnt7
B4galnt1
B4galt4
B630005N14Rik
B630019K06Rik
B930095G15Rik
BC003331
BC005561
BC005764
BC016423
BC017643
BC018507
BC023829
BC026585
BC030307
BC030336
BC043934
BC052040
Bace2
Bach1
Baiap2
Bambi
Bambi-ps1
Bank1
Banp
Bap1
Batf2
Baz2b
Bbs10
Bbs12
Bbs4
Bbs5
Bbx
Bcam
Bcap29
Bcar3
Bcas3
Bckdk
Bcl11a
Bcl2
Bcl2l14
Bcl6
Bcl6b
Bcl9
Bclaf1
Bco2
Bcor
Bdh1
Bdh2
Bdp1
Bend7
Best1
Bet1
Bet1l
Bgn
Bhlha15
Bhlhb9
Bhlhe40
Bicd1
Bicd2
Birc2
Birc5
Birc6
Bivm
Bloc1s6
Blzf1
Bmf
Bmi1
Bmp4
Bmp8a
Bmpr1a
Bmx
Bnip3
Bod1l
Bop1
Bora
Bpifb5
Bpifc
Bpnt1
Bptf
Braf
Brca2
Brd7
Brms1l
Brwd1
Bsdc1
Btaf1
Btbd10
Btbd19
Btbd6
Btbd9
Btd
Btg1
Btg2
Bub1b
Bysl
Bzw2
C030039L03Rik
C130050O18Rik
C1d
C1galt1
C1galt1c1
C1ra
C1rl
C230062I16Rik
C230081A13Rik
C2cd3
C330007P06Rik
C330018D20Rik
C330027C09Rik
C530008M17Rik
C78339
CAAA01201205.1
CT572998.1
CT573100.1
Cab39
Cabp4
Cacfd1
Cacna2d4
Cacul1
Cacybp
Cad
Cadm1
Cadps2
Calcrl
Calhm2
Calml4
Camk1d
Camk2d
Camk2n1
Camk4
Camkk1
Camsap1
Canx
Capn2
Capn3
Capn5
Capn7
Caprin1
Caps2
Car13
Car2
Car3
Car5b
Car8
Car9
Card10
Casc4
Casc5
Casd1
Cask
Casp1
Casp12
Casp2
Casp4
Casp7
Casp8ap2
Casp9
Cast
Cat
Catsperd
Cav2
Cbfa2t2
Cbfb
Cbll1
Cbx4
Cbx7
Ccar1
Ccbl1
Ccbl2
Ccdc114
Ccdc130
Ccdc132
Ccdc136
Ccdc141
Ccdc149
Ccdc155
Ccdc157
Ccdc17
Ccdc18
Ccdc25
Ccdc47
Ccdc50
Ccdc57
Ccdc62
Ccdc64
Ccdc66
Ccdc71l
Ccdc88a
Ccl3
Ccl4
Ccl9
Ccna2
Ccnb1
Ccnb2
Ccnb2-ps
Ccnc
Ccne2
Ccnf
Ccng1
Ccng2
Ccnj
Ccnjl
Ccnl1
Ccnt1
Ccrl2
Ccrn4l
Ccser2
Cd151
Cd164
Cd1d1
Cd200r1
Cd27
Cd28
Cd2ap
Cd302
Cd34
Cd36
Cd37
Cd38
Cd4
Cd44
Cd53
Cd55
Cd68
Cd69
Cd74
Cd82
Cd83
Cd84
Cd86
Cd96
Cd99l2
Cdc14a
Cdc14b
Cdc16
Cdc20
Cdc25b
Cdc25c
Cdc27
Cdc40
Cdc42ep4
Cdc42se2
Cdc45
Cdc6
Cdc73
Cdca2
Cdca3
Cdca5
Cdca7
Cdca8
Cdh23
Cdk1
Cdk11b
Cdk18
Cdk19
Cdk2
Cdk5rap1
Cdk5rap2
Cdk6
Cdk8
Cdkn1b
Cdkn1c
Cdkn2aip
Cdkn2aipnl
Cdkn3
Cdpf1
Cds1
Cdt1
Cdyl2
Celf2
Cenpa
Cenpc1
Cenpe
Cenpf
Cenph
Cenpi
Cenpk
Cenpl
Cenpo
Cep110
Cep135
Cep152
Cep290
Cep41
Cep55
Cep57
Cep57l1
Cept1
Cerk
Cers5
Cers6
Ces2g
Cetn3
Cfl2
Cggbp1
Chac2
Chad
Chaf1a
Champ1
Chd3
Chd9
Chek1
Chi3l7
Chic1
Chid1
Chka
Chm
Chmp2b
Chmp5
Chn2
Chordc1
Chp1
Chpt1
Chrm1
Chst10
Chst11
Chst14
Chst7
Chtop
Chuk
Cisd2
Cish
Cited2
Ckap2
Ckap2l
Ckap4
Cks1b
Cks2
Clca1
Clcf1
Clcn3
Clcn5
Clcn6
Clcn7
Cldn10
Cldn12
Cldn4
Cldn5
Cldn9
Clec1a
Clec1b
Clec4e
Clec7a
Clic6
Clip3
Clk1
Clk4
Cln5
Clock
Clp1
Clpb
Clptm1l
Clstn3
Cltc
Clu
Cluh
Cmas
Cmklr1
Cmpk1
Cmpk2
Cmtm6
Cmtm7
Cndp2
Cnksr1
Cnn3
Cnnm3
Cnot10
Cnot2
Cnot6
Cnot6l
Cnot7
Coa5
Coasy
Cog6
Col10a1
Col18a1
Col4a1
Cope
Copg2
Cops2
Coq10b
Coq3
Coq4
Coq6
Coro7
Cpd
Cpeb2
Cped1
Cpne3
Cpne8
Cpq
Cpsf2
Cpsf3
Cpsf6
Cpt1c
Cpt2
Cpxm1
Cr2
Crat
Crbn
Creb1
Creb5
Crebrf
Crebzf
Creld1
Cript
Crispld1
Crk
Crnkl1
Crot
Cryl1
Cryz
Csad
Csf2rb
Csf2rb2
Csgalnact1
Csgalnact2
Csnk1g1
Csnk1g2
Csnk1g3
Cspp1
Csrp2bp
Cstf1
Cstf2
Cstf2t
Cstf3
Ctbs
Ctdsp2
Ctdspl
Ctdspl2
Ctla2a
Ctla2b
Ctnnal1
Ctps
Ctps2
Ctsc
Ctsf
Ctsh
Ctsl
Ctso
Ctss
Ctsw
Cttn
Ctu1
Cul2
Cul3
Cul4a
Cul4b
Cul5
Cul9
Cx3cl1
Cyb561a3
Cyb5d2
Cyb5r1
Cyb5r3
Cyfip1
Cyld
Cyp20a1
Cyp26b1
Cyp27a1
Cyp2j6
Cyp2j9
Cyp2r1
Cyp39a1
Cyp4b1
Cyp4f13
Cyp4v3
Cyp51
Cyr61
Cysltr2
Cyth3
Cyth4
Cytip
D10Wsu52e
D11Wsu47e
D130040H23Rik
D14Abb1e
D15Ertd621e
D16Ertd472e
D17H6S56E-5
D17Wsu92e
D230025D16Rik
D3Ertd254e
D3Ertd751e
D4Wsu53e
D630039A03Rik
D630045J12Rik
D6Wsu163e
D930028M14Rik
D930048N14Rik
Dach1
Dag1
Daglb
Dapk2
Dars2
Dazl
Dbt
Dcaf10
Dcaf12
Dcaf12l1
Dcaf12l2
Dcaf15
Dcaf7
Dcbld1
Dcdc2b
Dck
Dclre1a
Dctd
Dcun1d2
Dcun1d4
Ddah2
Ddb2
Ddit3
Ddit4l
Ddost
Ddx1
Ddx20
Ddx28
Ddx31
Ddx3x
Ddx4
Ddx50
Ddx52
Ddx58
Ddx59
Ddx6
Ddx60
Def8
Degs1
Dek
Dennd1b
Dennd1c
Dennd2d
Dennd4a
Dennd6a
Depdc1a
Depdc7
Deptor
Dfna5
Dgat1
Dgcr14
Dgka
Dgkq
Dhcr7
Dhfr
Dhodh
Dhrs1
Dhrs13
Dhrs3
Dhrs7
Dhx15
Dhx16
Dhx33
Dhx35
Dhx36
Dhx40
Dhx58
Diap2
Dis3l2
Dkc1
Dkkl1
Dld
Dlg2
Dlg3
Dlgap5
Dll4
Dlst
Dmrtc1a
Dmtf1
Dmwd
Dmxl1
Dmxl2
Dnahc1
Dnaja1
Dnaja2
Dnajb14
Dnajb4
Dnajb9
Dnajc10
Dnajc13
Dnajc14
Dnajc21
Dnajc27
Dnajc28
Dnajc9
Dnase1l1
Dnase2a
Dnm2
Dnm3
Dnmt1
Dnmt3a
Dnph1
Dock10
Dock3
Dock5
Dock6
Dock9
Dok2
Dok3
Dolk
Dpp3
Dpp4
Dpp8
Dpy19l1
Dpy19l3
Dr1
Dram2
Drg2
Dscc1
Dscr3
Dse
Dsel
Dsg2
Dsn1
Dtnbp1
Dtx2
Dtx3l
Dus1l
Dusp1
Dusp10
Dusp18
Dusp2
Dusp26
Dusp4
Dusp6
Dync1i1
Dync1li2
Dync2li1
Dynll1
Dynlt3
Dyrk3
Dzip3
E030002O03Rik
E130018N17Rik
E130308A19Rik
E230016M11Rik
E2f1
E2f5
E2f6
E330009J07Rik
E430018J23Rik
E4f1
Eapp
Ears2
Ecd
Ect2
Edar
Edc3
Eea1
Eed
Eepd1
Efcab4a
Efemp2
Efhc1
Efhd1
Efna1
Egf
Egfl7
Egln3
Egr1
Ehd3
Ehhadh
Ehmt1
Eid1
Eif1a
Eif2a
Eif2s1
Eif3a
Eif3b
Eif4ebp2
Eif4enif1
Eif4g2
Eif5
Eif5a2
Elavl4
Elf4
Elk1
Ell2
Elmo1
Elmo3
Elmod2
Elovl2
Elovl4
Elovl5
Elovl6
Elovl7
Elp2
Elp3
Elp4
Eltd1
Emb
Emc2
Emc9
Emcn
Emd
Eme1
Emid1
Eml2
Eml4
Emr1
Emr4
Enkur
Eno2
Enoph1
Enox2
Enpp4
Enpp5
Enthd2
Entpd1
Entpd5
Eogt
Ep300
Epb4.1l1
Epb4.1l3
Epb4.1l4b
Epb4.2
Epdr1
Epg5
Epha7
Ephb6
Ephx1
Ephx2
Epm2aip1
Eps15
Eps8
Epsti1
Ept1
Eral1
Ercc4
Ercc6
Ercc6l
Ercc6l2
Ercc8
Ergic2
Eri1
Erich1
Erlec1
Ermp1
Ero1l
Ero1lb
Erp27
Erp44
Esam
Esco1
Esco2
Esf1
Esr1
Esyt2
Etaa1
Etl4
Etnk1
Etohi1
Ets2
Eva1a
Evc
Evi5
Evpl
Exd1
Exoc3
Exoc3l
Exoc4
Exoc5
Exoc6
Exoc7
Exoc8
Exog
Exph5
Extl3
Ezh1
F2r
F2rl2
F830016B08Rik
F9
Faah
Fabp5
Fads1
Fads3
Fahd1
Fahd2a
Fam102b
Fam105a
Fam107b
Fam109b
Fam110a
Fam110b
Fam111a
Fam114a1
Fam115a
Fam117a
Fam117b
Fam118b
Fam120a
Fam120b
Fam126b
Fam129a
Fam129b
Fam129c
Fam134a
Fam134b
Fam135a
Fam136a
Fam13a
Fam160a2
Fam160b2
Fam168b
Fam169a
Fam169b
Fam171a1
Fam171b
Fam172a
Fam174a
Fam175a
Fam175b
Fam178a
Fam179b
Fam184a
Fam188a
Fam188b
Fam198a
Fam198b
Fam20b
Fam21
Fam210a
Fam212a
Fam213a
Fam214b
Fam217a
Fam26e
Fam43a
Fam45a
Fam57a
Fam63a
Fam63b
Fam64a
Fam69a
Fam73a
Fam73b
Fam76b
Fam83d
Fan1
Fance
Fancg
Far2
Fars2
Farsa
Fasn
Fastkd2
Fastkd3
Fat1
Fat4
Fbn1
Fbp1
Fbxl15
Fbxl17
Fbxl2
Fbxl21
Fbxl3
Fbxl4
Fbxl5
Fbxo11
Fbxo18
Fbxo21
Fbxo27
Fbxo28
Fbxo30
Fbxo32
Fbxo34
Fbxo4
Fbxo40
Fbxo42
Fbxo44
Fbxo45
Fbxo47
Fbxo8
Fbxw11
Fbxw17
Fbxw5
Fbxw9
Fcer1g
Fcer2a
Fcgr2b
Fcgrt
Fcho2
Fdft1
Fdps
Fech
Fem1b
Fem1c
Fer
Fer1l5
Fes
Fgd2
Fgd3
Fgd4
Fgd5
Fgf13
Fgf3
Fgfbp3
Fgfr1op
Fgfr1op2
Fgfr3
Fgfrl1
Fhl1
Fhl4
Fhod1
Fibp
Fig4
Fignl1
Filip1l
Fip1l1
Fkbp14
Fktn
Fli1
Flna
Flnb
Flot1
Flot2
Flrt3
Flt3
Flt4
Fmnl2
Fmo5
Fmr1
Fnbp1l
Fndc3a
Fndc3b
Fndc4
Fnip1
Focad
Fos
Fosl2
Foxf2
Foxj3
Foxp1
Foxred1
Fpgt
Frmd4a
Frmd4b
Frmd6
Frs2
Fsd2
Ftsj1
Fubp1
Fuk
Fundc1
Fut10
Fut4
Fut7
Fut8
Fyco1
Fzd3
Fzd6
Fzr1
G2e3
Gaa
Gab1
Gab3
Gabbr1
Gabpa
Gabpb1
Gabpb2
Gabra2
Gabrd
Gadd45b
Gadl1
Galk1
Galm
Galnt11
Galnt12
Galnt4
Gapvd1
Gars
Gas2
Gas2l3
Gas6
Gata1
Gata3
Gatsl3
Gba
Gba2
Gbe1
Gbf1
Gbp10
Gbp11
Gbp2
Gbp3
Gbp4
Gbp5
Gbp6
Gbp7
Gbp8
Gbp9
Gca
Gcc1
Gcc2
Gcdh
Gck
Gclc
Gclm
Gcnt1
Gcnt2
Gda
Gdf3
Gdf9
Gdpd1
Gem
Gfi1
Gfi1b
Gfm2
Gfod1
Gfpt2
Gfra4
Gga2
Ggcx
Ggps1
Ggt1
Ggt5
Ggta1
Ghdc
Ghitm
Gimap1
Gimap4
Gimap6
Gimap7
Gin1
Gins3
Gja1
Gja6
Gjb3
Gk5
Gkn3
Gla
Glb1l
Glce
Glipr1
Glipr2
Glis2
Gls
Gltpd1
Gltscr1l
Glud1
Gm10033
Gm10101
Gm10226
Gm10311
Gm10384
Gm10548
Gm10621
Gm10767
Gm11110
Gm11346
Gm11721
Gm11772
Gm11960
Gm12185
Gm12250
Gm12258
Gm12538
Gm12575
Gm12942
Gm13051
Gm13139
Gm13157
Gm13212
Gm13251
Gm13496
Gm13562
Gm13710
Gm14022
Gm14080
Gm14295
Gm14325
Gm14326
Gm14403
Gm14410
Gm14411
Gm14418
Gm14540
Gm14636
Gm15133
Gm15261
Gm15446
Gm15535
Gm15609
Gm15663
Gm15675
Gm15713
Gm15800
Gm15863
Gm15869
Gm15915
Gm15991
Gm16039
Gm16070
Gm16185
Gm16299
Gm16337
Gm16485
Gm16515
Gm17024
Gm17477
Gm1966
Gm20467
Gm20658
Gm20707
Gm20939
Gm21814
Gm2822
Gm3345
Gm340
Gm3604
Gm4759
Gm4841
Gm4924
Gm4925
Gm4944
Gm4951
Gm5111
Gm5141
Gm5533
Gm5577
Gm5595
Gm608
Gm6189
Gm6712
Gm711
Gm8113
Gm8995
Gm9085
Gm973
Gm9805
Gm9990
Gmcl1
Gmeb1
Gmfb
Gmfg
Gmnn
Gmppa
Gmpr
Gmpr2
Gmps
Gna15
Gnb4
Gng12
Gng2
Gng8
Gnl3l
Gnpda2
Golga1
Golga2
Golga3
Golga7
Golm1
Golph3
Golph3l
Gopc
Gorab
Gosr2
Got1
Gp1bb
Gp5
Gp9
Gpaa1
Gpatch11
Gpatch2
Gpbp1
Gpcpd1
Gpd2
Gpm6b
Gpr107
Gpr128
Gpr133
Gpr146
Gpr157
Gpr160
Gpr171
Gpr180
Gpr22
Gpr4
Gpr62
Gpr63
Gpr64
Gpr65
Gpr68
Gpr89
Gprasp1
Gprc5c
Gprin3
Gps1
Gpsm1
Gpsm2
Gramd1c
Gramd3
Gramd4
Grap
Gria3
Grin3b
Grm1
Grn
Grpel2
Gsap
Gsg2
Gsn
Gspt2
Gsta4
Gstm1
Gstm2
Gstm7
Gt(ROSA)26Sor
Gtdc1
Gtdc2
Gtf2a1
Gtf2a2
Gtf2b
Gtf2e1
Gtf2h2
Gtf2h4
Gtf2ird2
Gtf3c3
Gtf3c4
Gtf3c5
Gtpbp4
Gtpbp8
Gucd1
Gucy1a3
Gucy1b3
Guf1
Gulo
Gxylt1
Gyg
Gyk
Gys1
H19
H1f0
H2-Aa
H2-Ab1
H2-DMa
H2-Eb1
H2-K2
H2-M3
H2-Ob
H2-Q7
H2afx
H2afz
H3f3b
Habp4
Hagh
Hat1
Haus2
Haus3
Haus4
Haus6
Haus8
Havcr2
Hbb-b2
Hbegf
Hbp1
Hbs1l
Hccs
Hcfc1
Hcfc2
Hck
Hdac10
Hdac2
Hdac9
Hdc
Hdgfrp2
Hdgfrp3
Hdlbp
Hdx
Heatr5b
Heg1
Helb
Hells
Helz
Hemgn
Hemk1
Herc1
Herc2
Herc4
Herc6
Herpud1
Hexim2
Hfe
Hgf
Hgfac
Hgsnat
Hhat
Hhex
Hiat1
Hiatl1
Hibch
Hic2
Hid1
Hif1a
Hip1r
Hipk1
Hipk3
Hist1h1c
Hist1h2ac
Hist1h2ae
Hist1h2bc
Hist1h2be
Hist1h2bg
Hist1h3d
Hist1h3e
Hist1h3f
Hist1h3i
Hist1h4i
Hist2h4
Hist3h2a
Hist4h4
Hivep1
Hivep2
Hk3
Hlf
Hmbox1
Hmbs
Hmg20a
Hmgb2
Hmgb3
Hmgcs1
Hmgn2
Hmmr
Hmox1
Hn1
Hn1l
Hnmt
Hnrnpa2b1
Hnrnph1
Hnrnph2
Hnrnpr
Hnrnpu
Hnrnpul2
Hnrpdl
Hnrpll
Homez
Hoxa2
Hoxb9
Hpn
Hps1
Hps3
Hps6
Hras1
Hrh2
Hs1bp3
Hs2st1
Hs3st1
Hsd17b12
Hsd17b7
Hsd3b7
Hsdl1
Hsdl2
Hsf2
Hsp90aa1
Hspa13
Hspa1a
Hspa4
Hspa4l
Hspa5
Hspb1
Hspd1
Hsph1
Htatsf1
Htra3
Htt
Hus1b
Hyal2
Iars
Iba57
Ibtk
Icam1
Icmt
Id1
Ide
Idh1
Idi1
Ido1
Ids
Ier2
Ier3
Ier5
Ifi203
Ifi27l1
Ifi27l2a
Ifi44
Ifi47
Ifih1
Ifit1
Ifit2
Ifit3
Ifitm1
Ifitm3
Ifitm7
Ifnar1
Ifngr1
Ifrd1
Ift122
Ift140
Ift74
Ift80
Ift81
Ift88
Igf1
Igf2bp2
Igfbp4
Ighm
Ighmbp2
Igsf10
Igsf9
Igtp
Iigp1
Ikzf2
Il12a
Il12rb2
Il15
Il17ra
Il17rc
Il18
Il18bp
Il18rap
Il1rap
Il1rapl2
Il21r
Il27ra
Il4ra
Il6ra
Il6st
Il7
Ilkap
Ilvbl
Impact
Impad1
Incenp
Ing1
Inhba
Ino80c
Ino80d
Inpp1
Inpp4b
Inpp5b
Inpp5f
Insig1
Insr
Insrr
Ints10
Ints2
Ints4
Ints5
Ints6
Invs
Ipcef1
Ipo5
Ipo7
Ipo9
Ippk
Iqcb1
Irak3
Irf1
Irf4
Irf5
Irf7
Irf8
Irf9
Irgm1
Irgm2
Irs3
Isg20
Isl1
[truncated: 2,534 more rows]
