# Supplementary material for: Combined Single-Cell Functional and Gene Expression Analysis Resolves Heterogeneity within Stem Cell Populations
Source: Cell Stem Cell. 2015 Jun 4;16(6):712–24. doi: 10.1016/j.stem.2015.04.004 (PMC4460190; doi:10.1016/j.stem.2015.04.004)
Supplement: Table S3. Differentially Expressed Genes Ranked Based on Their MolO Score, Relates to Figure 3 — Top 500 ranked scRNA-seq genes by the MolO score. Top negatively correlated genes (NoMO). Top positively correlated genes (MolO). [file mmc3.xlsx]

## Sheet: Sheet1
Table S3. Differentially expressed genes ranked based on their MolO score.
All genes ranked by corrected p-value					Top negatively correlated genes (NoMO)					Top positively correlated genes (MolO)
Gene_ID	Correlation_Coeficient	p_value	corrected_p_value		Gene_ID	Correlation_Coeficient	p_value	corrected_p_value		Gene_ID	Correlation_Coeficient	p_value	corrected_p_value
Procr	0.619084	4.77543e-11	1.74911e-07		Itga2b	-0.559131	6.917e-09	1.26676e-05		Procr	0.619084	4.77543e-11	1.74911e-07
Itga2b	-0.559131	6.917e-09	1.26676e-05		Syk	-0.446502	8.149e-06	0.00426395		Pdzk1ip1	0.53795	3.20151e-08	3.90876e-05
Pdzk1ip1	0.53795	3.20151e-08	3.90876e-05		Slc22a3	-0.435496	1.43368e-05	0.00525117		Ltb	0.47716	1.51707e-06	0.00138916
Ltb	0.47716	1.51707e-06	0.00138916		Serpinb1a	-0.436592	1.35647e-05	0.00552045		Mllt3	0.462502	3.4585e-06	0.00253352
Mllt3	0.462502	3.4585e-06	0.00253352		Mki67	-0.436693	1.34954e-05	0.00617877		Ifitm1	0.452902	5.81384e-06	0.00354909
Ifitm1	0.452902	5.81384e-06	0.00354909		Aspm	-0.426513	2.2413e-05	0.007463		Gimap1	0.40908	5.14885e-05	0.0125726
Syk	-0.446502	8.149e-06	0.00426395		Nkg7	-0.419292	3.18081e-05	0.00970871		Gimap6	0.396762	9.01939e-05	0.0157312
Slc22a3	-0.435496	1.43368e-05	0.00525117		Aqp9	-0.413331	4.22152e-05	0.0110445		Limd2	0.392813	0.000107455	0.0163991
Serpinb1a	-0.436592	1.35647e-05	0.00552045		Nasp	-0.413651	4.15839e-05	0.0117162		Trim47	0.393303	0.000105159	0.0167464
Mki67	-0.436693	1.34954e-05	0.00617877		Gata1	-0.402631	6.92408e-05	0.0126805		Neil2	0.372527	0.000255335	0.0252763
Aspm	-0.426513	2.2413e-05	0.007463		Shcbp1	-0.407335	5.58193e-05	0.0127782		Vwf	0.362739	0.000380092	0.0309373
Nkg7	-0.419292	3.18081e-05	0.00970871		Gja1	-0.405672	6.02616e-05	0.0129837		Pde1b	0.357634	0.000465416	0.0347897
Aqp9	-0.413331	4.22152e-05	0.0110445		Uhrf1	-0.402861	6.85205e-05	0.0132091		Neo1	0.353977	0.000536978	0.0371096
Nasp	-0.413651	4.15839e-05	0.0117162		Gp1bb	-0.403037	6.79732e-05	0.0138315		Sqrdl	0.34256	0.000830183	0.0533463
Gimap1	0.40908	5.14885e-05	0.0125726		Fam64a	-0.396614	9.07897e-05	0.0151154		Sult1a1	0.338869	0.000952415	0.0601456
Gata1	-0.402631	6.92408e-05	0.0126805		Gp5	-0.389898	0.000122111	0.0178904		Cd82	0.336169	0.00105203	0.060208
Shcbp1	-0.407335	5.58193e-05	0.0127782		Asf1b	-0.379381	0.0001918	0.0219536		Ramp2	0.330643	0.00128593	0.0713638
Gja1	-0.405672	6.02616e-05	0.0129837		Rasal3	-0.379745	0.000188873	0.0223159		Ubl3	0.32141	0.00178384	0.0759736
Uhrf1	-0.402861	6.85205e-05	0.0132091		Pf4	-0.377899	0.000204148	0.0226588		Ly6a	0.321622	0.0017707	0.0763011
Gp1bb	-0.403037	6.79732e-05	0.0138315		Cdk6	-0.376401	0.000217371	0.0227478		Cdkn1c	0.326167	0.00150896	0.0767626
Fam64a	-0.396614	9.07897e-05	0.0151154		Ckap2l	-0.379949	0.000187249	0.0228614		Fgfr3	0.321656	0.0017686	0.0771179
Gimap6	0.396762	9.01939e-05	0.0157312		Ckap2	-0.383055	0.000164091	0.0231162		Cldn10	0.326381	0.00149754	0.0772547
Limd2	0.392813	0.000107455	0.0163991		Spc24	-0.380473	0.000183142	0.023131		Ptpn14	0.321818	0.00175863	0.077607
Trim47	0.393303	0.000105159	0.0167464		Muc13	-0.3766	0.000215572	0.0232231		Mettl7a1	0.3233	0.00166965	0.0784039
Gp5	-0.389898	0.000122111	0.0178904		Ints2	-0.380816	0.000180498	0.0236113		Smtnl1	0.318412	0.00197962	0.0814699
Asf1b	-0.379381	0.0001918	0.0219536		2810417H13Rik	-0.37452	0.000235102	0.0239199		Ctsf	0.313903	0.00231064	0.091992
Rasal3	-0.379745	0.000188873	0.0223159		Yme1l1	-0.381086	0.00017844	0.0242066		Gstm1	0.312665	0.00240985	0.0929118
Pf4	-0.377899	0.000204148	0.0226588		Mfsd2b	-0.37125	0.000269132	0.024644		Sox18	0.310303	0.00260984	0.0946452
Cdk6	-0.376401	0.000217371	0.0227478		Sh2d5	-0.370597	0.000276444	0.0246961		Fads3	0.308552	0.00276755	0.0993805
Ckap2l	-0.379949	0.000187249	0.0228614		RP23-81C12.1	-0.371581	0.000265487	0.0249335
Ckap2	-0.383055	0.000164091	0.0231162		Arhgap5	-0.371893	0.000262099	0.0252631
Spc24	-0.380473	0.000183142	0.023131		Vps18	-0.368241	0.000304396	0.0265458
Muc13	-0.3766	0.000215572	0.0232231		Cdca8	-0.363284	0.00037188	0.0309568
Ints2	-0.380816	0.000180498	0.0236113		Ncapg	-0.363423	0.000369821	0.0315013
2810417H13Rik	-0.37452	0.000235102	0.0239199		Tor1b	-0.361145	0.000405048	0.0315656
Yme1l1	-0.381086	0.00017844	0.0242066		Glipr1	-0.361641	0.000397119	0.0316205
Mfsd2b	-0.37125	0.000269132	0.024644		Pbk	-0.357328	0.00047106	0.0345074
Sh2d5	-0.370597	0.000276444	0.0246961		Nuf2	-0.358289	0.000453566	0.0346102
RP23-81C12.1	-0.371581	0.000265487	0.0249335		Top2a	-0.356042	0.000495419	0.0355802
Arhgap5	-0.371893	0.000262099	0.0252631		Trip13	-0.354908	0.000517865	0.036477
Neil2	0.372527	0.000255335	0.0252763		Ndrg1	-0.350779	0.000607678	0.0404684
Vps18	-0.368241	0.000304396	0.0265458		Cacybp	-0.350992	0.000602721	0.0408816
Vwf	0.362739	0.000380092	0.0309373		Arhgap27	-0.345143	0.000753309	0.0492709
Cdca8	-0.363284	0.00037188	0.0309568		Kif2c	-0.336686	0.00103226	0.0609821
Ncapg	-0.363423	0.000369821	0.0315013		Sgol1	-0.336237	0.0010494	0.0610108
Tor1b	-0.361145	0.000405048	0.0315656		Rrm1	-0.337691	0.000994769	0.0617555
Glipr1	-0.361641	0.000397119	0.0316205		Mdm1	-0.336692	0.00103203	0.0619679
Pbk	-0.357328	0.00047106	0.0345074		Ccna2	-0.337089	0.00101707	0.0620876
Nuf2	-0.358289	0.000453566	0.0346102		Nek2	-0.33484	0.00110443	0.0622342
Pde1b	0.357634	0.000465416	0.0347897		Kif4	-0.329176	0.00135546	0.0730103
Top2a	-0.356042	0.000495419	0.0355802		Ska1	-0.328707	0.00137842	0.0731707
Trip13	-0.354908	0.000517865	0.036477		Mis18bp1	-0.32933	0.00134801	0.0736926
Neo1	0.353977	0.000536978	0.0371096		Spag5	-0.32749	0.00143965	0.0753295
Ndrg1	-0.350779	0.000607678	0.0404684		Spred1	-0.322555	0.00171386	0.0765537
Cacybp	-0.350992	0.000602721	0.0408816		Cenpf	-0.325854	0.00152579	0.0765556
Arhgap27	-0.345143	0.000753309	0.0492709		Dlgap5	-0.322801	0.00169916	0.0768341
Sqrdl	0.34256	0.000830183	0.0533463		Aqp1	-0.323137	0.00167921	0.0768812
Sult1a1	0.338869	0.000952415	0.0601456		Sgpp1	-0.323175	0.00167696	0.0777501
Cd82	0.336169	0.00105203	0.060208		Sh2d3c	-0.323795	0.00164084	0.0780513
Kif2c	-0.336686	0.00103226	0.0609821		Hmmr	-0.323814	0.00163976	0.0790262
Sgol1	-0.336237	0.0010494	0.0610108		Cenpi	-0.324456	0.00160305	0.079345
Rrm1	-0.337691	0.000994769	0.0617555		Rasa2	-0.32402	0.00162787	0.0794996
Mdm1	-0.336692	0.00103203	0.0619679		Ube2c	-0.319105	0.00193272	0.0804437
Ccna2	-0.337089	0.00101707	0.0620876		Csgalnact1	-0.319382	0.00191423	0.0805899
Nek2	-0.33484	0.00110443	0.0622342		Dtnbp1	-0.317597	0.00203606	0.0828615
Ramp2	0.330643	0.00128593	0.0713638		Sdf2l1	-0.315472	0.00219018	0.0881545
Kif4	-0.329176	0.00135546	0.0730103		Birc5	-0.313636	0.00233172	0.0918331
Ska1	-0.328707	0.00137842	0.0731707		Pa2g4	-0.313321	0.0023568	0.0918332
Mis18bp1	-0.32933	0.00134801	0.0736926		Gpd2	-0.312329	0.00243744	0.0929969
Spag5	-0.32749	0.00143965	0.0753295		Plk1	-0.311692	0.00249052	0.0940423
Ubl3	0.32141	0.00178384	0.0759736		Ccne2	-0.311008	0.00254861	0.0942916
Ly6a	0.321622	0.0017707	0.0763011		Hsp90aa1	-0.310672	0.00257767	0.0944133
Spred1	-0.322555	0.00171386	0.0765537		Rnf168	-0.311108	0.00254008	0.0949349
Cenpf	-0.325854	0.00152579	0.0765556		Cenph	-0.308182	0.00280199	0.0996403
Cdkn1c	0.326167	0.00150896	0.0767626		Knstrn	-0.307796	0.00283834	0.0999623
Dlgap5	-0.322801	0.00169916	0.0768341
Aqp1	-0.323137	0.00167921	0.0768812
Fgfr3	0.321656	0.0017686	0.0771179
Cldn10	0.326381	0.00149754	0.0772547
Ptpn14	0.321818	0.00175863	0.077607
Sgpp1	-0.323175	0.00167696	0.0777501
Sh2d3c	-0.323795	0.00164084	0.0780513
Mettl7a1	0.3233	0.00166965	0.0784039
Hmmr	-0.323814	0.00163976	0.0790262
Cenpi	-0.324456	0.00160305	0.079345
Rasa2	-0.32402	0.00162787	0.0794996
Ube2c	-0.319105	0.00193272	0.0804437
Csgalnact1	-0.319382	0.00191423	0.0805899
Smtnl1	0.318412	0.00197962	0.0814699
Dtnbp1	-0.317597	0.00203606	0.0828615
Sdf2l1	-0.315472	0.00219018	0.0881545
Birc5	-0.313636	0.00233172	0.0918331
Pa2g4	-0.313321	0.0023568	0.0918332
Ctsf	0.313903	0.00231064	0.091992
Gstm1	0.312665	0.00240985	0.0929118
Gpd2	-0.312329	0.00243744	0.0929969
Plk1	-0.311692	0.00249052	0.0940423
Ccne2	-0.311008	0.00254861	0.0942916
Hsp90aa1	-0.310672	0.00257767	0.0944133
Sox18	0.310303	0.00260984	0.0946452
Rnf168	-0.311108	0.00254008	0.0949349
Fads3	0.308552	0.00276755	0.0993805
Cenph	-0.308182	0.00280199	0.0996403
Knstrn	-0.307796	0.00283834	0.0999623
Cmtm7	-0.307089	0.00290593	0.101368
Ptpn7	-0.305822	0.00303064	0.102782
Add3	-0.306334	0.00297964	0.102959
5830418K08Rik	-0.305887	0.0030241	0.103518
Acap1	-0.305175	0.00309624	0.104043
Gmfg	-0.304252	0.00319192	0.105326
Nras	-0.304376	0.0031789	0.10585
Smc4	-0.303401	0.00328247	0.107347
Ptprs	-0.302946	0.00333189	0.107998
Serp1	-0.301318	0.00351403	0.111921
Far2	0.301456	0.00349823	0.112395
Ncapg2	-0.300193	0.00364501	0.114108
Gfi1b	-0.299779	0.00369438	0.114674
Alg13	-0.300223	0.00364142	0.114979
Spag9	-0.299349	0.00374612	0.115303
Pdik1l	-0.297561	0.00396869	0.121135
Hmgn2	-0.29421	0.00441793	0.131558
Cks1b	-0.294337	0.00440013	0.132102
Rif1	-0.294577	0.00436655	0.132178
Ctps	-0.292109	0.0047221	0.139482
Wars	-0.291701	0.00478335	0.140161
Tmem184c	-0.291247	0.00485218	0.14105
Tmem176a	0.290824	0.00491718	0.141814
1700017B05Rik	-0.290162	0.00502057	0.143664
Cisd2	-0.288434	0.00529931	0.149307
Rpn1	-0.288567	0.00527731	0.14984
Bub1b	-0.287709	0.00542027	0.15155
Tuba4a	-0.287031	0.00553561	0.153602
AW112010	0.286311	0.00566055	0.155888
Srsf7	-0.285753	0.00575904	0.157417
AC114820.1	-0.285107	0.00587499	0.159396
Gprc5c	0.283718	0.00613114	0.160405
Ttc17	-0.283886	0.00609975	0.160732
Aplp2	0.284517	0.00598268	0.161125
Arid5b	0.284013	0.00607603	0.161267
Agpat6	-0.284018	0.00607506	0.162418
Tk1	-0.282351	0.00639306	0.163749
Rrp1b	-0.282543	0.00635565	0.163937
Lin7c	-0.281966	0.00646866	0.164535
Gt(ROSA)26Sor	-0.282576	0.0063494	0.164937
Oxct1	-0.27993	0.00688111	0.170295
Naa15	-0.280455	0.00677262	0.171078
Prc1	-0.279954	0.00687624	0.171332
Ncf4	-0.279254	0.0070233	0.171497
Pwp1	-0.279985	0.00686982	0.172345
Ankrd39	-0.279255	0.00702302	0.172641
4933436C20Rik	-0.276977	0.00752089	0.173252
Dnaja1	-0.277299	0.0074487	0.173775
Tox	0.2775	0.00740389	0.173837
1190002N15Rik	-0.27707	0.00750009	0.173866
Med1	-0.276635	0.00759839	0.173943
Camk2d	0.277675	0.00736522	0.174044
C1galt1	-0.277741	0.00735059	0.174826
Pars2	-0.277949	0.00730477	0.174872
Sdsl	-0.278089	0.00727404	0.175282
Cdkn3	-0.27819	0.00725198	0.175908
Actr3	-0.275783	0.00779414	0.177316
Aurkb	-0.274755	0.00803619	0.181694
Cacna2d4	0.273801	0.0082668	0.185761
Mocs1	0.272714	0.00853683	0.18612
Chek1	-0.272902	0.00848961	0.186199
Mthfd1l	-0.273339	0.00838061	0.18717
Hdlbp	-0.272921	0.00848492	0.187217
Nemf	-0.272921	0.00848467	0.188346
Gpsm2	-0.27134	0.00888894	0.190397
Smad4	-0.271485	0.00885129	0.190706
Dhodh	-0.271664	0.00880465	0.190823
Reep4	-0.270119	0.00921259	0.196182
Ifi27l1	-0.269738	0.00931576	0.197232
Runx2	-0.268626	0.00962234	0.202552
Cpsf3	-0.268342	0.00970193	0.203061
Ran	-0.267078	0.0100638	0.209438
Zfp507	-0.265817	0.0104367	0.21597
Zfp354a	0.264951	0.0106995	0.218936
Mad2l1	-0.263586	0.0111258	0.21909
Haus3	-0.263375	0.0111927	0.219229
Rpp40	-0.263682	0.0110951	0.219668
Anxa3	-0.264417	0.0108645	0.219854
Man2b2	-0.264977	0.0106917	0.220004
Psd4	-0.26418	0.0109383	0.220132
Hemgn	-0.263739	0.0110773	0.220507
Qsox2	-0.263928	0.0110174	0.220514
Pdss2	-0.264427	0.0108613	0.221011
Heg1	-0.262831	0.0113678	0.221475
Dusp26	0.262572	0.0114518	0.221931
Acy3	0.261958	0.0116534	0.222308
Msh3	-0.262292	0.0115434	0.222529
Lmnb1	-0.261673	0.0117479	0.222951
Spcs3	-0.261984	0.0116447	0.223306
Pdgfc	0.261134	0.0119285	0.225212
Ppcdc	-0.260246	0.0122314	0.227414
Depdc1a	-0.260408	0.0121759	0.227537
Pvr	-0.260495	0.012146	0.228142
Exph5	0.259756	0.0124017	0.229414
Kpna2	-0.258905	0.0127017	0.233784
Meg3	0.257845	0.0130844	0.234926
Rbm28	-0.25801	0.0130243	0.234997
Gfm2	-0.257273	0.0132952	0.23525
Taf13	-0.257378	0.0132563	0.235701
Kif11	-0.258012	0.0130234	0.236146
Ttf2	-0.257458	0.0132266	0.23632
Clic6	0.256706	0.0135069	0.236709
Ifnar1	0.258016	0.0130221	0.237296
Cks2	-0.256788	0.0134762	0.237307
Wrap53	-0.258064	0.0130047	0.238164
Ccnb1	-0.255743	0.0138732	0.239688
Wfdc2	0.255797	0.0138527	0.240468
F2rl2	-0.255881	0.0138203	0.241048
Plk2	0.255198	0.0140846	0.242198
Tmtc2	0.254615	0.0143133	0.24498
Hbp1	0.253738	0.0146639	0.248658
App	-0.253871	0.01461	0.248896
Mtmr4	0.252839	0.0150309	0.252543
Troap	-0.25289	0.0150096	0.253347
Tinagl1	0.250451	0.0160442	0.256618
Nnt	-0.250288	0.0161158	0.256642
Ddx52	-0.251401	0.0156341	0.256788
Ltn1	-0.251438	0.0156186	0.257688
Tango2	-0.250452	0.0160438	0.257737
Fars2	-0.250507	0.0160201	0.25849
Tas1r1	0.251458	0.0156101	0.258713
Tpgs2	-0.251585	0.015556	0.258988
Gm10621	0.25055	0.016001	0.259325
Ttc5	-0.250669	0.0159495	0.259639
Anapc5	-0.251636	0.0155344	0.25981
2310044G17Rik	-0.249629	0.0164066	0.260144
Hipk3	0.250672	0.0159479	0.260772
Mtrf1	0.249373	0.0165207	0.260823
Xpo1	-0.249121	0.0166342	0.261488
Chad	-0.248707	0.0168212	0.263297
Pex13	-0.24714	0.017547	0.265579
Cep110	-0.247245	0.0174977	0.265931
Fignl1	-0.246912	0.017655	0.266113
Hsd17b7	0.247577	0.0173422	0.26689
Cenpa	-0.247883	0.0171996	0.266939
Pbld2	0.247258	0.0174914	0.266944
Zfp3	0.247375	0.0174366	0.267221
Zc3h12b	-0.246582	0.0178117	0.267375
Cyfip1	-0.247977	0.017156	0.267395
Cstf1	-0.247616	0.0173239	0.267733
Srsf11	-0.246364	0.0179165	0.26785
Pck2	-0.245746	0.0182151	0.26902
Srsf2	-0.245896	0.0181421	0.269027
Filip1l	0.245031	0.0185662	0.269854
Mbtd1	-0.245897	0.0181419	0.270117
Rpf2	-0.245208	0.0184788	0.270732
Ccnb2	-0.245041	0.018561	0.270853
Ptpre	-0.245225	0.0184702	0.271692
Hccs	-0.244446	0.0188576	0.271931
Gsg2	-0.244491	0.018835	0.272678
Rora	0.244011	0.0190771	0.274017
Chaf1a	-0.243064	0.019562	0.277714
Rcc1	-0.24326	0.0194609	0.278438
Pola1	-0.243089	0.0195495	0.278618
Vmp1	-0.242765	0.0197178	0.278845
Ppm1g	-0.242424	0.019896	0.27921
Yipf6	-0.242563	0.019823	0.279255
Pi4k2a	-0.241855	0.0201967	0.280209
Plbd1	0.241928	0.020158	0.280736
Bcl2	-0.241993	0.0201237	0.281328
G2e3	-0.241448	0.0204148	0.282166
N6amt2	0.240218	0.0210847	0.288162
Anks1	-0.240046	0.0211797	0.288384
Nudt11	0.240416	0.0209754	0.288824
Bora	-0.240265	0.0210584	0.288882
Ankrd50	0.239662	0.0213932	0.290213
Tpd52	0.239435	0.0215206	0.290864
Gapvd1	-0.238279	0.0221785	0.291161
H2-Ob	-0.238914	0.0218151	0.291617
Gba2	-0.239141	0.0216861	0.292024
Esco2	-0.238297	0.0221681	0.292071
Cryz	0.238679	0.0219492	0.292342
Lyplal1	-0.238943	0.0217987	0.292465
CT573100.1	-0.238346	0.0221401	0.292756
Zc3hav1	-0.238418	0.0220988	0.293268
4930412C18Rik	0.237853	0.0224253	0.293349
Tram1	-0.236784	0.0230553	0.295264
Gm5111	-0.236833	0.0230262	0.295926
Tuba8	-0.237014	0.0229185	0.296623
Slc43a1	-0.236863	0.0230082	0.296736
Phf17	-0.237045	0.0228999	0.297434
Lipo1	-0.237182	0.0228187	0.297434
Nop58	-0.236192	0.0234105	0.298768
2610318N02Rik	-0.233854	0.0248592	0.301499
Smim13	0.233886	0.0248384	0.302247
Hells	-0.233943	0.0248026	0.302818
Etaa1	-0.234026	0.0247497	0.303182
Fgf3	-0.234083	0.0247136	0.303756
Ttc3	-0.233171	0.0252964	0.303784
Kctd1	-0.233425	0.0251332	0.303816
1810024B03Rik	-0.233288	0.025221	0.303874
Kif22	-0.234087	0.024711	0.304747
Cdca5	-0.235283	0.0239647	0.304779
Retsat	-0.2329	0.0254717	0.304889
S100a6	0.23412	0.0246903	0.305521
Wdr13	-0.234447	0.0244847	0.306078
Zfp148	-0.234947	0.0241727	0.306361
Syncrip	-0.234141	0.0246772	0.306393
Ptplad2	0.2348	0.0242636	0.306452
2700097O09Rik	-0.234477	0.0244658	0.306889
Zbtb25	-0.234144	0.0246755	0.307414
Cdc16	-0.234541	0.0244259	0.307442
Il12a	-0.232203	0.0259276	0.30833
Nap1l2	0.232226	0.0259122	0.309151
Haus8	0.231584	0.026338	0.311191
1700037H04Rik	-0.23159	0.0263341	0.312152
Fkbp14	0.231195	0.0265985	0.313258
Gm4944	-0.230665	0.0269574	0.316468
Ncapd2	-0.230363	0.0271634	0.316855
Usp18	-0.230199	0.0272762	0.317161
Smad2	-0.23045	0.027104	0.317172
Amz2	-0.22963	0.0276702	0.320723
Emcn	0.229065	0.0280661	0.324286
Cenpk	-0.228828	0.0282328	0.325186
Gdf3	-0.228448	0.0285032	0.325232
Exoc7	-0.228127	0.0287335	0.32583
Rhoq	0.228496	0.0284689	0.325856
Mxra8	0.228609	0.0283884	0.325954
Slc16a12	-0.228151	0.0287163	0.326646
Tes	-0.227458	0.0292177	0.327268
Casc5	-0.227459	0.029217	0.328264
Msra	-0.227516	0.0291755	0.328806
Zfp940	0.227545	0.029154	0.329578
Setx	-0.226775	0.0297189	0.330858
St6galnac4	-0.226865	0.0296524	0.331124
Orai3	0.226553	0.0298839	0.331687
Slc39a8	0.225423	0.0307333	0.332058
2010012P19Rik	-0.225431	0.0307276	0.332979
Cav2	0.225752	0.0304834	0.333292
Smc5	-0.225603	0.0305969	0.333537
Hmgb3	-0.22583	0.0304249	0.333647
Fastkd3	-0.22594	0.0303419	0.333737
Mif	-0.225449	0.0307135	0.333814
Tceal8	-0.225056	0.0310133	0.334099
4921531C22Rik	-0.225954	0.0303318	0.33463
Cep55	-0.22604	0.0302671	0.334926
P2rx2	0.224468	0.031467	0.335044
Ralgapa1	0.224699	0.0312882	0.335089
Efcab4a	0.224816	0.0311978	0.335101
Orc4	-0.224472	0.0314636	0.335985
Zfp623	0.223853	0.0319475	0.337219
Tmem97	-0.224084	0.0317666	0.337254
Cdca3	-0.222888	0.0327139	0.337528
Efhc1	-0.223931	0.0318859	0.337543
AC161602.1	0.222304	0.0331845	0.337628
Fig4	0.223557	0.0321809	0.337736
Sdpr	-0.222377	0.0331254	0.337965
Caps2	0.222941	0.0326717	0.338044
Rap1b	-0.223168	0.0324898	0.338072
Clock	0.222703	0.032862	0.338104
AI848285	0.222548	0.0329872	0.338441
Ctla2a	-0.22323	0.0324402	0.338518
P2rx1	-0.223572	0.032169	0.338583
Pygm	0.221717	0.0336642	0.338744
Snapc3	-0.222965	0.0326522	0.3388
Zfp677	0.222381	0.0331222	0.338877
Hspd1	-0.221547	0.0338039	0.339219
Mcm2	-0.221772	0.0336188	0.339219
Axl	0.221406	0.0339208	0.339461
Tia1	-0.223231	0.0324394	0.339477
Skint3	0.221803	0.0335932	0.339898
Gcdh	-0.221836	0.0335663	0.340566
Polrmt	0.221036	0.0342279	0.341601
Ermp1	-0.220229	0.0349053	0.347416
Isyna1	-0.219724	0.0353354	0.347915
March7	0.219752	0.0353116	0.348618
Kctd20	-0.21988	0.0352022	0.349421
Tmem206	-0.219763	0.0353021	0.349466
Oxr1	-0.219164	0.0358176	0.351717
Yars2	-0.219039	0.0359251	0.351829
Gin1	-0.218789	0.036143	0.353019
Ablim2	-0.218409	0.0364753	0.353437
Senp5	-0.218576	0.0363293	0.353895
Rnf219	-0.218461	0.0364304	0.353938
Timp3	0.217667	0.0371329	0.354187
Spata6	-0.217674	0.0371266	0.355052
Cyb561a3	-0.218103	0.0367451	0.355113
Ctso	-0.217858	0.0369628	0.35534
Shisa9	0.217422	0.0373514	0.355346
Cd34	-0.217955	0.0368764	0.355443
Arl8b	-0.217716	0.0370893	0.355623
Tnpo2	-0.217201	0.0375499	0.356309
Fmr1	-0.216961	0.0377663	0.356516
Fam111a	-0.216418	0.0382608	0.356588
Acadsb	-0.217051	0.0376854	0.356671
6330408A02Rik	0.216475	0.0382082	0.357006
Bcam	0.216785	0.0379265	0.357107
Trim30d	0.216524	0.0381635	0.357501
Cenpe	-0.216203	0.0384578	0.357515
Ccdc132	-0.216578	0.0381144	0.357956
Cbx7	0.21574	0.0388846	0.360567
9630013D21Rik	-0.21553	0.03908	0.361464
Fhl4	-0.214819	0.0397466	0.366703
Ppp4r1	-0.214373	0.0401694	0.369673
Nampt	-0.213273	0.0412284	0.372861
Slc25a5	-0.212339	0.0421461	0.372875
Fabp5	-0.213579	0.0409323	0.372946
Eml2	-0.213674	0.0408399	0.373032
Vamp1	0.212389	0.042097	0.373341
Prrg4	-0.212147	0.0423369	0.37366
Pfn2	0.212555	0.0419324	0.373691
Pik3r2	-0.213276	0.0412258	0.37376
Slc39a10	-0.213067	0.04143	0.373761
Rps6ka5	-0.213793	0.0407252	0.373849
Slc5a6	-0.21368	0.0408344	0.373914
Tmpo	-0.212709	0.0417811	0.374164
E130308A19Rik	-0.212392	0.042094	0.374221
Tmed7	-0.212907	0.0415859	0.374246
Trmt12	-0.212591	0.0418968	0.374285
R3hdm1	-0.213284	0.0412185	0.374621
AI504432	-0.212759	0.041732	0.374641
Zfp36	0.20804	0.0465913	0.379225
Dynll1	-0.208126	0.0464986	0.379314
Rangap1	-0.208145	0.0464782	0.379994
Pfkp	-0.208487	0.0461116	0.380393
Chordc1	-0.208177	0.0464442	0.380566
Fgd2	-0.207761	0.0468932	0.380836
Slc14a1	-0.211116	0.0433732	0.38097
Gcnt1	-0.208224	0.0463938	0.381005
Mmd	-0.208305	0.0463067	0.381144
Agtpbp1	0.208495	0.0461035	0.381185
Gm8113	-0.211194	0.0432944	0.381192
Wdr20a	-0.207335	0.0473559	0.381213
Asah1	0.207225	0.0474764	0.381345
Cggbp1	-0.210564	0.0439371	0.381351
Il4ra	0.209445	0.0450974	0.381478
Tha1	-0.208519	0.0460778	0.381834
Igf1	0.207455	0.047225	0.381838
S1pr1	0.207359	0.0473296	0.381841
Tst	-0.208901	0.0456712	0.381921
Klhl4	0.208701	0.0458837	0.381954
Zfp932	-0.20879	0.0457894	0.382037
Phc3	-0.21058	0.04392	0.382108
Mdn1	-0.208976	0.0455915	0.382127
Gtf3c4	-0.20858	0.0460129	0.382161
Dkc1	-0.209468	0.0450742	0.382164
Maged1	0.209652	0.0448813	0.382298
Rhag	-0.207494	0.0471831	0.382343
Melk	-0.210142	0.0443716	0.382403
Chst14	0.209521	0.0450186	0.382578
Rhbdf2	-0.209023	0.0455418	0.382586
Rnf144a	-0.210209	0.0443027	0.38271
Chst11	-0.21061	0.0438893	0.38275
Kctd21	0.210304	0.0442039	0.382759
Gbp3	0.209664	0.0448689	0.383084
Plp1	-0.209148	0.04541	0.383237
Stau2	0.209039	0.0455251	0.383325
H19	0.210647	0.0438522	0.383339
Pla2g4c	-0.210733	0.0437637	0.38348
Hmgb2	-0.206887	0.0478478	0.383488
Tnfaip2	-0.209813	0.0447128	0.383539
Agrn	-0.209702	0.0448292	0.383639
Mapk12	0.209849	0.0446759	0.384122
Snapin	-0.206598	0.0481667	0.385201
Gclm	-0.206189	0.0486207	0.385464
Rad21	-0.206362	0.0484285	0.38561
Pld6	-0.206217	0.0485895	0.386053
Zscan12	-0.206392	0.0483948	0.386182
Psen1	-0.20501	0.049952	0.391779
Sh3gl2	0.205103	0.049846	0.391787
Zfyve27	-0.205182	0.0497558	0.391919
Ung	-0.204891	0.0500882	0.392008
Cd96	-0.205358	0.0495556	0.392028
Abhd17b	-0.204792	0.0502013	0.392056
Memo1	-0.205234	0.0496963	0.392294
Vdr	0.203885	0.0512494	0.392705
Slc7a6	-0.204612	0.0504073	0.392827
Ar	0.204225	0.050854	0.392963
Gna15	-0.204501	0.0505349	0.392985
Srm	-0.203901	0.0512304	0.393383
Gnpda2	-0.20435	0.0507094	0.393506
Tmem38a	0.204225	0.0508538	0.393793
Capn5	-0.203911	0.0512192	0.394122
Shisa5	0.203926	0.0512019	0.394819
Tmem167	-0.203403	0.0518136	0.396199
Gkn3	0.20317	0.0520882	0.397469
Perp	0.203004	0.0522852	0.398143
Tmem62	0.202656	0.0526985	0.400458
Xlr	0.202488	0.0528991	0.40115
Plekhb1	0.202253	0.0531804	0.40245
Hnrnpa2b1	-0.202114	0.0533478	0.402884
Cad	-0.202008	0.0534763	0.403024
Crnkl1	-0.201593	0.0539789	0.405144
Lurap1	0.201439	0.0541666	0.405722
Ltbp4	0.201607	0.0539616	0.405846
Bmp8a	-0.200957	0.054757	0.406816
Ccnl1	-0.20083	0.0549133	0.407151
Porcn	0.200636	0.055153	0.40728
Car3	-0.200986	0.0547207	0.407373
Fastkd2	0.201166	0.0545005	0.407389
Slc25a15	-0.20052	0.0552962	0.407516
Pm20d1	0.200684	0.0550935	0.407662
Hivep2	0.201028	0.054669	0.407817
Abcc1	-0.200251	0.0556308	0.409158
Safb	-0.200128	0.0557846	0.409468
A630052C17Rik	0.19999	0.0559579	0.409917
Sox5	0.199828	0.0561601	0.410578
Acss2	-0.199726	0.0562889	0.4107
Ggta1	0.199609	0.0564363	0.410957
Cyp2j9	0.199244	0.0568987	0.412683
Zbtb46	0.199267	0.0568686	0.413283
Cdc25c	-0.199051	0.0571439	0.413642
Ppp3cb	0.198943	0.0572813	0.413819
Tpm4	0.198769	0.0575049	0.414616
Angptl2	0.198673	0.0576278	0.414686
Ube2a	-0.198373	0.058013	0.415012
Ptcd3	-0.198522	0.0578215	0.415264
Parm1	-0.198408	0.0579679	0.415501
Gla	-0.198224	0.0582058	0.41558
Cds1	-0.19813	0.0583275	0.415638
Frmd4b	-0.198037	0.0584481	0.415689
Abcg1	-0.19794	0.0585744	0.41578
Ncf2	0.19732	0.0593859	0.416695
Tfec	-0.197739	0.0588362	0.41683
Aldh3a2	0.197388	0.0592962	0.416864
Ipo5	-0.197647	0.0589559	0.416872
Ezh1	0.197208	0.059533	0.416929
Herc2	-0.197391	0.0592924	0.417639
Spint1	0.197405	0.059273	0.418307
Cul4b	-0.19681	0.060059	0.41981
Ahnak	0.196294	0.0607477	0.42061
Zfp91	-0.196346	0.060677	0.420916
Aspa	-0.196431	0.0605634	0.420926
Oxsm	-0.19659	0.0603521	0.421055
Mzt1	-0.196461	0.060524	0.421451
Ascc2	-0.195849	0.0613459	0.422356
AU041133	-0.195997	0.0611455	0.422565
Pcyt2	-0.195892	0.0612874	0.422749
Ppa1	-0.195611	0.061668	0.423777
Fcho2	0.195476	0.0618503	0.424235
Skp2	-0.195096	0.0623689	0.425401
Neat1	0.195265	0.062139	0.425418
Plagl1	0.194331	0.0634239	0.425467
Mrgpre	-0.19424	0.0635497	0.425532
Ercc6l	-0.19516	0.0622821	0.425602
AC122487.1	-0.194129	0.0637049	0.425792
Ccdc17	-0.194881	0.0626648	0.425834
Psrc1	-0.194334	0.06342	0.426221
Cope	-0.194923	0.0626065	0.426228
Wdr36	-0.194415	0.0633068	0.426243
H2-M3	0.194731	0.06287	0.426437
Meis2	0.194461	0.0632434	0.4266
B230120H23Rik	-0.194481	0.0632161	0.427202
5530601H04Rik	0.194484	0.0632117	0.427963
Arih1	-0.193709	0.0642922	0.428935
Nmt2	0.193044	0.0652296	0.434397
Zfp873	-0.192944	0.0653718	0.434554
Pcyt1a	0.192349	0.0662231	0.434691
Gm14325	0.1924	0.0661498	0.434989
Vamp4	-0.19255	0.0659339	0.435132
Sell	-0.192791	0.0655895	0.435212
Igsf10	0.192437	0.0660958	0.435416
Impact	0.192553	0.0659303	0.435894
Cdca7	-0.192606	0.0658535	0.436173
Acss3	-0.191631	0.0672616	0.436811
Ncln	-0.191516	0.0674281	0.437117
Fgfr1op	-0.191641	0.0672464	0.437488
Sgk1	-0.191962	0.0667804	0.437565
Cacul1	-0.191696	0.0671665	0.437746
Sept7	-0.191709	0.0671481	0.438406
Nup43	-0.191711	0.0671446	0.439166
Rassf4	-0.191204	0.0678843	0.439297
Zfp367	-0.190154	0.0694387	0.440027
Zfp354c	0.190154	0.0694374	0.440781
9030619P08Rik	-0.190884	0.0683551	0.440786
Gm13251	0.190709	0.068614	0.440903
Nrsn2	0.190441	0.0690102	0.441128
Mfn2	-0.190197	0.0693737	0.441142
Azi2	-0.190753	0.0685485	0.441257
Zfp260	-0.190332	0.0691725	0.441395
Ydjc	-0.190896	0.0683365	0.441443
Ankrd10	-0.190216	0.0693456	0.44173
Foxf2	0.190441	0.0690102	0.441899
Xk	-0.18979	0.069983	0.441947
Cyb5d2	-0.189819	0.0699399	0.442437
Tnfaip8l1	-0.190444	0.0690055	0.442643
Exoc5	-0.189503	0.0704152	0.443911
Mtfmt	-0.189373	0.0706117	0.444385
Kdm4a	-0.189	0.071178	0.444891
Nfkb1	-0.188419	0.0720683	0.445138
Fzr1	-0.189209	0.0708609	0.445188
Slc25a25	-0.189034	0.0711261	0.445326
Gpr171	0.188831	0.0714362	0.445744
D10Wsu52e	-0.188419	0.0720681	0.445889
Nxpe2	0.18905	0.0711024	0.445941
Galnt4	-0.188229	0.0723612	0.446195
Zfyve19	-0.188697	0.0716407	0.44626
Tbxas1	0.188423	0.0720613	0.446602
Ifit2	-0.188482	0.0719707	0.446796
Irf1	0.188541	0.0718802	0.446991
Erlec1	0.188044	0.0726461	0.447199
Sh3gl3	0.187854	0.0729418	0.448266
Nusap1	-0.187678	0.0732145	0.449188
Cish	0.186888	0.0744553	0.45076
Zfp661	-0.187344	0.0737376	0.450887
Mettl14	0.187229	0.0739179	0.451236
H2afz	-0.186899	0.0744371	0.451396
Gas6	0.187122	0.0740855	0.451507
Smim5	-0.187356	0.0737191	0.451528
Rqcd1	-0.187025	0.0742392	0.451692
Nufip2	-0.186916	0.07441	0.45198
Cryl1	-0.186544	0.0749997	0.453307
Mndal	-0.185135	0.0772643	0.454251
Gtf2h4	-0.186192	0.0755611	0.45445
Fbxo44	0.186251	0.0754654	0.454621
Dcun1d4	-0.185165	0.0772161	0.454698
Ift88	-0.186304	0.0753814	0.454863
Myo9b	-0.185681	0.0763803	0.454895
Pbx4	-0.185898	0.0760309	0.455034
Dhx16	-0.185266	0.0770517	0.455193
Dnph1	-0.1858	0.0761887	0.455235
1600012H06Rik	0.18548	0.0767056	0.455352
0610010F05Rik	-0.185171	0.0772063	0.455372
0610040J01Rik	0.185384	0.0768604	0.455533
Napb	0.185532	0.0766213	0.45559
Gars	-0.185685	0.0763748	0.455603
Abr	-0.185915	0.076005	0.455624
Klhl15	-0.185988	0.0758869	0.455662
Cd74	0.18528	0.0770297	0.455799
Myc	-0.184809	0.0777972	0.455921
Ankrd33b	0.184591	0.0781543	0.456553
Rassf5	0.184818	0.0777818	0.456561
Tspyl1	-0.18451	0.078288	0.456605
Atp2a2	-0.184597	0.0781436	0.457219
Zbtb10	0.184219	0.0787668	0.458668
Pla2g7	0.184055	0.0790387	0.458792
Ptp4a3	0.184117	0.0789351	0.458918
Samhd1	0.183745	0.0795526	0.461044
Ldb2	0.183501	0.079961	0.461222
Nceh1	0.183626	0.0797521	0.461471
Ppat	-0.183085	0.0806593	0.461615
BC018507	-0.183512	0.0799417	0.461838
Gm973	0.183347	0.0802184	0.461979
Tpx2	-0.183119	0.0806015	0.462006
Reck	-0.183262	0.0803617	0.462077
Dbt	-0.182786	0.0811634	0.462333
Coq4	-0.183159	0.0805337	0.462341
Zfp775	0.182487	0.0816704	0.462345
Lama5	0.182923	0.0809319	0.462452
Mef2c	-0.182623	0.0814399	0.462469
Ldlr	0.182809	0.0811238	0.462827
Adk	-0.182653	0.0813892	0.462899
Xlr3b	0.18249	0.0816654	0.463032
2210404O09Rik	0.182198	0.0821637	0.463704
Acer3	0.181976	0.0825439	0.463706
Mfsd9	-0.181741	0.0829471	0.463837
Cyp26b1	0.181796	0.0828531	0.46402
Thoc6	-0.182087	0.0823526	0.464055
Pcdhb17	0.181635	0.0831301	0.464152
Cpt2	-0.181845	0.0827675	0.46425
Egln3	0.181465	0.0834238	0.464376
Ythdf3	-0.182201	0.082158	0.464387
Trim41	0.181976	0.0825434	0.464416
P2ry10	0.181527	0.0833167	0.464486
Zfp953	-0.180707	0.0847426	0.464655
Rarb	0.181357	0.0836113	0.464713
Tfg	-0.181281	0.0837426	0.464738
Pik3r1	0.181203	0.0838784	0.464787
Zfp773	-0.181095	0.0840654	0.46512
Cep41	0.180948	0.0843213	0.465131
Gm15261	-0.180722	0.0847172	0.465212
Sesn1	0.180992	0.0842457	0.465414
Rnf41	-0.180833	0.084523	0.465542
Urb2	-0.180759	0.0846519	0.465552
Gm8995	-0.180413	0.0852599	0.466792
Tcp11l2	0.180172	0.0856845	0.467719
Polr3k	-0.180194	0.0856459	0.468206
Cdca2	-0.179675	0.0865663	0.469037
Twsg1	0.179938	0.0860982	0.469278
Camkk1	-0.17972	0.0864863	0.469298
Camsap1	-0.179739	0.0864522	0.469809
Prtn3	0.179785	0.0863697	0.470058
Cdt1	-0.178071	0.0894611	0.470793
Mlh1	-0.178107	0.0893962	0.471129
Dcaf15	0.178445	0.0887803	0.471273
Tjp1	-0.178225	0.0891802	0.471347
Chtop	-0.17814	0.0893362	0.471491
N4bp2l1	0.178275	0.0890886	0.471543
Dmxl2	-0.178486	0.0887055	0.47156
Ankrd42	0.178331	0.0889877	0.471691
Xdh	0.178746	0.0882346	0.471795
Stap1	-0.17753	0.0904553	0.471957
Pex2	-0.179301	0.0872346	0.471961
Kif20b	-0.177669	0.0901993	0.471966
Sept11	-0.178862	0.0880239	0.472047
Stil	-0.178648	0.0884106	0.472047
Atrx	-0.178502	0.088677	0.472093
H2-Ab1	-0.178784	0.0881652	0.472114
Pgrmc1	0.178537	0.0886117	0.472432
Trim59	-0.177759	0.0900338	0.47245
Manea	-0.178881	0.0879894	0.472554
Cpne3	-0.177678	0.0901828	0.472554
Kat6b	0.177533	0.0904493	0.472599
Mat2a	-0.179062	0.087664	0.472887
Cd28	0.177768	0.0900163	0.473035
Chi3l7	0.178888	0.0879766	0.473179
Sptan1	-0.179074	0.0876419	0.473465
Tmco4	0.176323	0.0927035	0.473568
Canx	-0.176787	0.0918332	0.473747
Rab34	0.176371	0.0926122	0.473762
Tra2b	-0.177201	0.0910642	0.473784
Ptma	-0.176848	0.0917195	0.473828
Naa35	-0.178892	0.08797	0.47384
Dkkl1	0.17691	0.0916043	0.473901
Nsdhl	-0.176955	0.0915209	0.474139
Mdm2	-0.177229	0.0910125	0.474189
Zfp81	0.176395	0.0925671	0.474194
Dyrk3	-0.176667	0.0920587	0.474243
Foxred1	-0.176993	0.0914492	0.474439
Nrk	0.176435	0.0924932	0.474479
Hras1	-0.17703	0.091381	0.474758
1500009L16Rik	-0.176472	0.0924241	0.474789
Vbp1	-0.176512	0.0923482	0.475066
2810474O19Rik	-0.176037	0.093243	0.475661
Amot	0.175818	0.0936563	0.477104
Ighmbp2	-0.175749	0.0937871	0.477107
Gcnt2	0.17545	0.0943563	0.477351
Fbxo42	-0.175485	0.0942889	0.47767
Runx1t1	0.175346	0.0945558	0.4777
Slfn2	0.175505	0.0942513	0.478141
Wwp1	0.175537	0.0941916	0.4785
Gm4925	-0.174864	0.0954798	0.481704
Mctp2	-0.174617	0.0959568	0.483445
Plekho2	-0.174335	0.096502	0.484857
Pcdh15	0.174177	0.0968091	0.48507
Exd1	-0.174373	0.0964282	0.485152
Fam63a	0.174021	0.0971127	0.485263
Coq10b	-0.173933	0.0972844	0.485459
Nlrx1	-0.174195	0.0967735	0.485556
4833418N02Rik	-0.174039	0.0970772	0.485749
Clec1b	0.173485	0.0981621	0.485867
St3gal2	0.173803	0.0975388	0.486066
Xpnpep1	-0.173727	0.0976884	0.48615
Bmp4	0.173515	0.098104	0.486237
Ptges3	-0.173564	0.0980075	0.486417
Zfand5	0.173578	0.0979811	0.486945
Ept1	-0.173255	0.0986164	0.487457
Ctsl	0.173148	0.0988272	0.487841
Ranbp1	-0.173033	0.0990553	0.488309
Vps11	0.172915	0.0992896	0.488806
Enthd2	0.172699	0.099719	0.490261
Treml1	-0.172482	0.100152	0.491728
Scaf11	-0.17229	0.100537	0.492299
Rasd1	0.172319	0.100478	0.492671
Cbll1	-0.172153	0.100812	0.492988
Lgals9	-0.172081	0.100956	0.493033
Lysmd4	-0.171946	0.101228	0.493045
Pik3ip1	0.171981	0.101157	0.493358
RP24-465N15.1	-0.17169	0.101744	0.493592
Ptbp3	-0.17172	0.101684	0.493957
Prom2	0.171559	0.10201	0.494224
AC140312.1	-0.171728	0.101667	0.49453
Dram2	0.171431	0.10227	0.494832
Acbd3	-0.171236	0.102666	0.495439
Maea	-0.171292	0.102552	0.49554
Tmem86a	0.171123	0.102898	0.495907
0610012H03Rik	-0.170995	0.10316	0.496512
Tmem186	-0.170637	0.103893	0.499386
Ppif	-0.170367	0.10445	0.50075
Wdr59	0.170425	0.10433	0.500829
Zcchc24	-0.170233	0.104727	0.50142
Tgfbr2	0.169835	0.105553	0.501443
Rgs1	-0.170005	0.1052	0.501719
Prim1	-0.169933	0.105349	0.501777
D17Wsu92e	-0.170051	0.105104	0.501914
Srgap2	-0.169836	0.10555	0.502081
Gm3345	0.170097	0.105008	0.50211
Zmym5	-0.169427	0.106404	0.504833
Dcaf12	-0.169132	0.107024	0.505155
Gm15800	-0.169181	0.106922	0.505323
Mtfp1	-0.169221	0.106838	0.505582
Apob	-0.168885	0.107545	0.505659
Slc16a7	0.168994	0.107315	0.505876
Lypd6	-0.169246	0.106784	0.50598
Stmn1	-0.168768	0.107793	0.506175
Tmem135	-0.168886	0.107543	0.506298
Smek2	-0.168617	0.108114	0.507033
Gpr146	0.168447	0.108474	0.50742
Rhbdd1	-0.168469	0.108427	0.507853
BC003331	-0.168115	0.109183	0.510088
Fam83d	-0.167925	0.10959	0.511337
Dlg2	-0.167851	0.109748	0.511423
Spire2	0.167697	0.110079	0.512315
Ints10	-0.167161	0.111238	0.513789
Caprin1	-0.167021	0.11154	0.51389
BC005561	-0.167345	0.110839	0.513893
Pusl1	-0.16657	0.112525	0.513902
Serpina3g	0.167209	0.111134	0.513956
Ssh2	-0.167069	0.111437	0.514062
Proser1	-0.167384	0.110754	0.514149
Zfp35	-0.167447	0.110617	0.514165
Slfn5	-0.166586	0.11249	0.514382
Ppp2r3c	-0.167226	0.111096	0.514431
Naa50	-0.166608	0.112441	0.5148
Tmem50b	-0.166365	0.112974	0.515308
Sars2	-0.166809	0.112003	0.515374
Eif4enif1	-0.166613	0.112431	0.515398
Dnmt1	-0.166273	0.113177	0.515593
Mcm5	-0.16669	0.112262	0.515915
Dock3	0.166616	0.112424	0.516015
B230217C12Rik	-0.166098	0.113561	0.516699
Zkscan8	0.165861	0.114086	0.5178
C2cd3	-0.165911	0.113973	0.517931
Pdia3	-0.165749	0.114332	0.518274
Slc25a24	-0.165394	0.115122	0.518649
Coa5	-0.164751	0.11656	0.518748
BC017643	-0.165636	0.114583	0.518772
Cdh23	0.164789	0.116475	0.519
Gm12575	0.165399	0.11511	0.519235
Tmem68	-0.165461	0.114973	0.519254
Ctsc	0.164818	0.116411	0.519346
Ormdl1	-0.165504	0.114877	0.519462
Ccdc149	0.164846	0.116348	0.519696
Emr4	0.164858	0.11632	0.520206
Zfand6	0.165023	0.115949	0.520455
Car9	-0.164873	0.116287	0.520693
Egfl7	0.165058	0.115872	0.520748
RP23-206J9.5	0.164906	0.116212	0.520997
Gbe1	0.165074	0.115836	0.521226
D11Wsu47e	-0.164345	0.117478	0.521563
Rbm26	-0.164276	0.117632	0.521615
Ccbl2	-0.164394	0.117365	0.521697
Tti1	-0.164131	0.117961	0.522441
Stx7	-0.163724	0.118888	0.523385
Inhba	0.163626	0.119111	0.523737
Zfp715	-0.163731	0.118872	0.523941
Ggt5	-0.16374	0.118852	0.524485
Fem1b	-0.163776	0.11877	0.524756
Mrm1	-0.163236	0.120008	0.525157
Scarb1	-0.163781	0.118758	0.525335
Gm4841	0.163376	0.119686	0.525631
Iqcb1	-0.163244	0.119988	0.525697
Rad51ap1	-0.162103	0.122635	0.52597
Lats2	-0.16326	0.119953	0.526173
Itfg3	0.162132	0.122567	0.526294
Tgtp2	0.162005	0.122865	0.526341
Sumf1	0.162323	0.12212	0.526848
Efemp2	0.162258	0.122272	0.526882
Klrb1c	0.162134	0.122562	0.52689
Tnfrsf26	0.162994	0.120564	0.526961
Idh1	-0.162856	0.120882	0.527096
Entpd1	0.162481	0.121754	0.52713
Hpn	0.162725	0.121186	0.527164
Tlcd2	-0.161738	0.12349	0.527169
Gm4951	0.162162	0.122497	0.527233
Klf12	0.162904	0.120772	0.527242
Pcdhb4	0.161424	0.124231	0.527258
Mapk8ip3	-0.161356	0.124393	0.527334
Wdr45	-0.161656	0.123684	0.527384
Fam160b2	-0.162328	0.122109	0.527422
Pramef8	0.162496	0.121717	0.527596
Hdx	0.162739	0.121154	0.527652
Tet1	-0.161745	0.123474	0.527717
Actn4	0.16254	0.121617	0.527784
Abcb8	-0.161245	0.124654	0.527833
Heatr5b	-0.161794	0.12336	0.527844
Gm2822	0.161424	0.124231	0.52787
Oas3	-0.162339	0.122084	0.527935
Rnmtl1	-0.160919	0.125429	0.528061
Usp6nl	-0.162566	0.121554	0.52814
Msantd4	0.160956	0.125341	0.528298
Fem1c	-0.159747	0.128241	0.528361
Ddx4	0.161122	0.124946	0.528458
Ddx50	-0.159796	0.128121	0.528462
Cyr61	0.161424	0.124231	0.528483
Prdm15	-0.160617	0.126148	0.528657
Tmem220	-0.160798	0.125717	0.528668
Ppp1r15a	0.160552	0.126303	0.5287
Flt3	-0.161032	0.125158	0.528745
Zfp119b	0.159828	0.128046	0.528745
Aptx	0.159288	0.129356	0.528792
Wdr62	-0.159524	0.128782	0.528805
Wdfy1	-0.160962	0.125325	0.52884
Jrk	0.160341	0.12681	0.529012
Atf2	-0.161429	0.124219	0.52905
Ssr3	-0.159554	0.128709	0.529098
Elovl5	-0.16039	0.126692	0.529122
Cyp2j6	0.16062	0.12614	0.52923
Phf6	-0.16068	0.125998	0.529238
Rfwd3	-0.159299	0.129329	0.529272
Irs3	0.159832	0.128034	0.529294
Arid2	-0.159177	0.129625	0.5293
Haus6	-0.159579	0.128648	0.529441
Rbm34	-0.160224	0.12709	0.529576
Gm15713	0.160159	0.127248	0.529631
Ssh3	0.160398	0.126671	0.529639
Rasl12	-0.159317	0.129285	0.529684
Zfp868	-0.159838	0.128022	0.529841
Rbm10	-0.159353	0.129198	0.52992
Layn	-0.159882	0.127916	0.530001
Nqo1	-0.159952	0.127745	0.530495
2810403D21Rik	-0.158761	0.130644	0.530505
Golph3l	-0.159883	0.127912	0.530586
Ptcd2	0.158982	0.130102	0.530656
Lpgat1	-0.159986	0.127664	0.530759
Nhp2	-0.158764	0.130637	0.531064
Ptplad1	-0.158785	0.130585	0.531444
Nbeal1	0.158816	0.130509	0.531724
Pemt	-0.158574	0.131105	0.531787
Tex30	-0.158453	0.131401	0.532399
Polr3h	-0.158211	0.132	0.534232
Tipin	-0.157932	0.132691	0.534665
Hid1	0.158023	0.132465	0.534935
Ttll7	-0.157825	0.132958	0.535155
Mynn	0.157942	0.132667	0.535159
Tmem87b	0.158058	0.132378	0.535173
Igfbp4	0.155219	0.139562	0.535263
Wdr43	-0.155233	0.139527	0.535691
Kctd15	-0.155262	0.139451	0.535963
Rap2c	0.155317	0.139311	0.535985
Mcph1	0.157671	0.133341	0.536108
Ube2e3	-0.155413	0.139063	0.536159
Rfc5	-0.155318	0.139308	0.536538
Sdc2	-0.1564	0.136539	0.536594
Csgalnact2	-0.155418	0.13905	0.536676
Dhx40	0.157259	0.134372	0.536716
AC121821.1	-0.157478	0.133823	0.536865
Bambi	-0.157534	0.133682	0.536887
Parp12	0.156425	0.136476	0.536925
Bnip3	0.155504	0.138827	0.536945
Wbp1	-0.156306	0.136779	0.536961
Lmo4	0.15607	0.137378	0.537013
H2afx	-0.15543	0.13902	0.537122
Mfsd8	0.155543	0.138728	0.537128
Trib3	0.154972	0.140202	0.537159
Zfp746	-0.157267	0.134351	0.537219
Setmar	0.156444	0.136428	0.537312
Herpud1	-0.155577	0.138642	0.537363
Paqr5	-0.155691	0.138349	0.537365
Tmem33	-0.155633	0.138498	0.537373
Epdr1	-0.156487	0.136318	0.537455
Eif5	-0.156659	0.135882	0.537473
Pafah1b1	-0.154713	0.140873	0.537479
Msl2	-0.155843	0.137958	0.537557
Zkscan4	0.15729	0.134293	0.537572
Hist1h3d	-0.156071	0.137377	0.537578
Lgals8	-0.15676	0.135626	0.537623
2610008E11Rik	0.156699	0.135783	0.53766
Zfp207	-0.156524	0.136225	0.537667
Rdh10	0.154748	0.140782	0.537692
Dus1l	-0.155712	0.138295	0.537727
Scfd2	-0.15479	0.140672	0.537835
Hnrpll	-0.155863	0.137907	0.537932
Chd9	-0.156147	0.137181	0.537964
Tmed5	-0.156898	0.135279	0.537995
Zfand1	-0.156086	0.137337	0.537999
Neu1	0.156547	0.136166	0.538015
Rbpms2	-0.156833	0.135444	0.538065
Acadl	-0.156769	0.135604	0.538115
Gm11772	0.157294	0.134284	0.538126
Zfp784	0.154815	0.140608	0.538152
Bdh1	0.155726	0.138259	0.538157
Arhgef9	0.156998	0.135027	0.538159
Ube2q2	-0.15705	0.134896	0.538224
Aacs	0.156929	0.135201	0.538266
Agfg1	-0.155874	0.137879	0.538395
Zfp62	0.154559	0.141274	0.538447
Zfp92	0.154382	0.141737	0.539652
Strn3	-0.153968	0.142821	0.540968
9130008F23Rik	-0.154006	0.14272	0.541144
Hagh	-0.153885	0.143038	0.541231
Pgm1	-0.153813	0.143228	0.541389
Angel1	-0.154029	0.14266	0.541479
Pnldc1	-0.154109	0.14245	0.541804
Cdkn1b	-0.154049	0.142608	0.541841
Sel1l	-0.153699	0.143528	0.541965
Chn2	-0.153579	0.143845	0.542602
Polm	0.153288	0.144614	0.542707
Rad52	0.15304	0.145274	0.54296
Esyt2	0.15337	0.144398	0.54301
Zfp937	0.153305	0.14457	0.543099
Amfr	0.153077	0.145176	0.543146
Pex11c	-0.153442	0.144206	0.543402
P2ry1	-0.153386	0.144356	0.54341
St3gal6	0.153094	0.145129	0.543526
Spry1	-0.153108	0.145092	0.543944
Usp32	0.152797	0.14592	0.544262
Slc25a32	-0.152816	0.145869	0.544628
Nmd3	-0.152535	0.146622	0.544662
Dhcr7	-0.152475	0.146782	0.544705
Cpne8	0.152416	0.14694	0.544737
Zfp239	0.152679	0.146237	0.54489
Scd2	-0.152339	0.147147	0.544955
Zfp959	-0.152543	0.146601	0.545137
Wdr5	-0.151319	0.149907	0.545254
Txndc5	-0.151861	0.148436	0.545316
Zscan21	0.151364	0.149783	0.545344
Esf1	-0.151245	0.150109	0.545446
Aebp2	0.152107	0.14777	0.545609
Zfp493	-0.15255	0.146581	0.545615
Arhgap18	-0.152042	0.147947	0.545709
AC164431.1	0.151382	0.149735	0.54571
Malat1	0.151875	0.148397	0.545721
Dctd	-0.152205	0.147508	0.545739
Slc16a13	-0.151927	0.148257	0.545755
F9	0.152139	0.147686	0.545849
Ap1s2	-0.151954	0.148183	0.546031
Xrcc3	-0.151395	0.1497	0.546126
Rab32	-0.151417	0.14964	0.546451
Exog	-0.150946	0.150924	0.546781
Tenc1	0.151047	0.15065	0.546868
Cyp4b1	0.151483	0.149461	0.546888
2610019F03Rik	0.151421	0.149628	0.546955
Rabepk	-0.149628	0.154566	0.546991
Ccnf	-0.150979	0.150833	0.546992
Fcer1g	0.1508	0.151326	0.547152
Ccnj	-0.151506	0.149396	0.547199
Usp14	-0.149537	0.154819	0.547356
Bysl	-0.149642	0.154527	0.547382
Wbscr27	-0.14968	0.15442	0.547531
Sec23b	-0.151528	0.149338	0.547532
Bicd1	0.151583	0.149189	0.547533
Nek3	0.150813	0.151291	0.547567
Klf6	0.149347	0.155352	0.547655
Ifitm3	0.149384	0.155248	0.547816
Tm9sf3	-0.149437	0.1551	0.547821
Ifi27l2a	-0.149687	0.154402	0.547999
Dscc1	-0.150651	0.151733	0.548086
Ptpn12	-0.149715	0.154323	0.548249
Rps6ka4	-0.149227	0.155686	0.548305
Padi2	0.150189	0.153007	0.548362
Hdgfrp2	-0.150132	0.153165	0.548391
Tfcp2l1	-0.150075	0.153325	0.548426
Zfp944	-0.149743	0.154246	0.548508
Uhrf2	-0.1502	0.152978	0.548793
Atxn1l	-0.149818	0.154037	0.548831
C1rl	0.14976	0.154199	0.548875
Tyms	-0.14992	0.153754	0.548891
Arl6	-0.149113	0.156006	0.548904
Dolk	-0.149856	0.153931	0.548985
Epsti1	-0.149962	0.153638	0.549008
Cpxm1	0.150315	0.15266	0.549267
Ell2	0.150202	0.152973	0.549313
St8sia4	0.150438	0.152321	0.549665
Bpnt1	-0.14898	0.15638	0.549691
Ccdc130	-0.150212	0.152945	0.549752
Slc12a2	-0.150316	0.152658	0.549799
Oas1c	0.150354	0.152551	0.549956
Hist1h2be	-0.148819	0.156834	0.55076
Med24	-0.148632	0.15736	0.552076
Mycbp2	-0.148439	0.157908	0.552938
Hspa4l	-0.148458	0.157853	0.553275
Mdm4	-0.148338	0.158193	0.553409
Dennd4a	0.148255	0.158428	0.553701
Srrt	-0.147669	0.160099	0.553729
P4ha2	-0.147926	0.159364	0.553803
Zbtb44	-0.147692	0.160032	0.554023
Sntg2	-0.147585	0.16034	0.554041
Skil	-0.147528	0.160502	0.554079
Morc3	-0.147208	0.161422	0.554121
Pold2	-0.147305	0.161143	0.554201
Slc35a3	-0.14793	0.159352	0.554287
Ccser2	-0.148085	0.158912	0.554334
Adamts10	-0.14813	0.158784	0.554418
Rbpms	-0.148021	0.159093	0.554438
Il17ra	-0.1477	0.16001	0.554471
Scoc	-0.147378	0.160934	0.554523
Abhd4	0.147216	0.161398	0.554557
Usp1	-0.147955	0.159282	0.55457
Lyl1	0.14732	0.161099	0.554571
Gimap4	0.147409	0.160844	0.554736
Abhd13	-0.147775	0.159795	0.554775
Mgat2	-0.147722	0.159948	0.55478
Zfp189	-0.146798	0.162605	0.555578
Snrnp200	-0.1468	0.162599	0.556074
Glis2	0.146579	0.163239	0.556187
Slc22a18	0.146882	0.162362	0.556303
Gm15675	-0.146509	0.163442	0.556361
Notch1	-0.146823	0.162532	0.556366
D15Ertd621e	-0.146599	0.163181	0.556507
Mms19	-0.146912	0.162277	0.556532
Rrm2	-0.146204	0.164332	0.556803
Gstm7	0.146614	0.163139	0.556882
Gm12258	0.145861	0.165334	0.557107
Rspry1	-0.146213	0.164305	0.557227
CT572998.1	-0.145784	0.16556	0.557354
Pde2a	0.145868	0.165314	0.55755
Galk1	-0.146228	0.164261	0.557595
Zscan29	-0.146325	0.163978	0.557668
3300002I08Rik	0.146253	0.164189	0.557868
Epb4.1l1	0.145561	0.166215	0.558023
Pdpk1	0.145869	0.16531	0.558053
Wsb2	-0.145391	0.166717	0.558172
Tmem26	0.145492	0.166419	0.558194
Alg6	-0.145906	0.165201	0.558199
Pdp1	0.146005	0.164911	0.55825
Vps37a	-0.145415	0.166644	0.558438
Ndufaf1	-0.14531	0.166955	0.558457
Gys1	-0.145565	0.166204	0.558495
Mamdc2	0.14591	0.16519	0.558678
Tubd1	-0.145572	0.166182	0.558935
Steap3	-0.143975	0.170929	0.559487
Lig1	-0.145102	0.167571	0.559496
Tubb6	-0.145028	0.167788	0.559712
Kif15	-0.145124	0.167505	0.559786
Pacsin2	-0.143992	0.170878	0.559822
Tmem161a	0.144533	0.16926	0.56003
Yars	-0.142957	0.174008	0.560056
Rnf213	-0.143655	0.171892	0.560138
Plxna2	0.144568	0.169156	0.560193
Cenpo	0.142886	0.174222	0.560253
Clcn6	0.143188	0.173306	0.560258
Sh3d19	-0.144406	0.169639	0.560274
Tnpo1	-0.143994	0.170871	0.560301
Stx3	0.144605	0.169046	0.560335
Tuft1	-0.142826	0.174406	0.560355
Nrxn1	-0.143682	0.171812	0.560376
Zcchc10	0.143325	0.172888	0.560392
B4galt4	0.143268	0.173064	0.560465
Adss	0.143825	0.17138	0.560465
Dnajb4	-0.144848	0.168323	0.560474
Ehhadh	-0.143216	0.17322	0.560477
Dhx58	0.144635	0.168956	0.560544
Psmd13	-0.142957	0.174008	0.560548
Dll4	0.143358	0.172789	0.560566
Setd7	-0.143458	0.172487	0.560582
Traf3	-0.143711	0.171723	0.560584
Clu	0.143	0.173876	0.560617
Cdc42se2	0.144884	0.168216	0.560629
Suv420h1	0.144266	0.170056	0.560639
Prkdc	-0.144419	0.169599	0.560648
H2-K2	0.144009	0.170827	0.560659
Rec8	-0.143551	0.172206	0.560663
Mbnl2	-0.144054	0.170693	0.560719
Itih5	-0.143747	0.171614	0.560728
Bank1	0.144706	0.168743	0.560854
Vps13d	-0.144649	0.168913	0.560909
Srxn1	0.143473	0.172443	0.560936
Psme4	-0.142615	0.175051	0.56095
Hsd17b12	-0.143369	0.172756	0.560957
Aktip	0.144182	0.170308	0.560965
Btg2	-0.144274	0.170032	0.561064
Dok2	-0.143004	0.173865	0.561077
Plcb1	-0.142449	0.175558	0.561102
Zfp800	-0.144062	0.170667	0.56114
Fam73a	-0.142495	0.175417	0.561141
Wdr78	-0.142635	0.174988	0.56124
Ddx60	-0.14268	0.174851	0.561289
Ilvbl	-0.144712	0.168726	0.561306
Rwdd4a	-0.142524	0.175329	0.56135
9430020K01Rik	-0.143025	0.173801	0.561363
Cetn3	-0.144086	0.170598	0.561414
Cited2	-0.142359	0.175833	0.561489
Nfyb	-0.142135	0.176521	0.561729
Frmd6	-0.142029	0.176847	0.56179
Gas2l3	-0.142047	0.176793	0.562105
Cyp27a1	0.142241	0.176195	0.562155
Irgm2	0.142137	0.176514	0.562195
mt-Rnr2	0.142159	0.176446	0.562467
Btbd10	-0.141891	0.177273	0.562656
Ggt1	-0.141752	0.177701	0.563038
Pgf	0.141692	0.177887	0.563138
Sertad2	0.141754	0.177695	0.563505
Gm16299	-0.141483	0.178536	0.563732
Ppa2	-0.141509	0.178454	0.56396
Nhsl1	-0.141552	0.17832	0.564024
Zfp711	0.141268	0.179202	0.564378
8430429K09Rik	-0.1413	0.179102	0.564546
Ccdc136	0.141325	0.179024	0.564788
Ly6e	0.141146	0.179583	0.565091
Ccl9	-0.140991	0.180066	0.565154
Hk3	0.140618	0.181231	0.565417
Zfp472	-0.140998	0.180044	0.565568
Cnot6l	-0.140652	0.181126	0.565572
Selenbp1	-0.140349	0.182076	0.565645
Mdfic	-0.140786	0.180706	0.565709
Fcgr2b	-0.140686	0.18102	0.565723
Gp9	-0.140822	0.180591	0.565833
Cask	0.140863	0.180464	0.565919
Stt3a	-0.140515	0.181556	0.565949
Shisa7	0.139877	0.183566	0.565954
Mvd	0.140265	0.182342	0.565991
Gtpbp8	0.141004	0.180026	0.565998
Dennd1b	-0.139963	0.183292	0.566063
Clpb	-0.139914	0.183448	0.566066
Epha7	-0.140355	0.182057	0.566068
Usp3	-0.140693	0.180997	0.566134
Nudt19	-0.140197	0.182555	0.566173
Rfc2	-0.140393	0.181939	0.56618
Osbpl8	-0.13999	0.183208	0.566282
Adprm	0.14013	0.182765	0.566346
Grin3b	0.140077	0.182932	0.566384
Taf1d	-0.140408	0.181891	0.566511
AC165246.1	0.140007	0.183155	0.566595
Rdh11	-0.13953	0.184665	0.568864
Gpr65	-0.139422	0.18501	0.569446
BC052040	-0.13934	0.185271	0.569773
Eif2s1	-0.139235	0.185605	0.569843
Cyth3	0.139098	0.186041	0.570225
Miip	-0.139243	0.185579	0.570241
Cysltr2	0.139133	0.185932	0.570367
Rgs19	-0.138924	0.186598	0.570977
D17H6S56E-5	-0.138962	0.186475	0.571079
Lpar2	-0.138799	0.187001	0.571731
Bbs12	-0.138565	0.187751	0.572593
Fam171b	-0.138508	0.187935	0.572677
Arl6ip6	-0.138568	0.187742	0.573041
Ttpa	-0.138372	0.188374	0.57306
Ube3a	0.138601	0.187636	0.573195
Capn7	-0.138383	0.188337	0.573425
Rinl	-0.138238	0.188804	0.57389
Ache	-0.138054	0.189399	0.57427
Emd	-0.138075	0.189331	0.57454
Hdc	-0.138114	0.189207	0.57464
D16Ertd472e	-0.137893	0.189921	0.5749
Arfgef1	-0.1379	0.189899	0.575309
Prss36	-0.137745	0.190402	0.575881
Mbtps2	0.137304	0.191839	0.575947
Cyp39a1	0.136801	0.193487	0.576173
Gmfb	-0.137315	0.191803	0.57631
Oasl2	-0.13754	0.191071	0.576476
Slc2a12	0.137581	0.190937	0.576547
1810062G17Rik	0.136811	0.193456	0.576548
Dld	-0.136858	0.1933	0.576551
Ube2l6	-0.137472	0.191289	0.57666
Eva1a	0.137326	0.191766	0.576674
Tfpi	-0.137616	0.190823	0.576677
Tardbp	-0.137035	0.192719	0.576698
Mat2b	0.1366	0.19415	0.576739
Mbd5	-0.136639	0.194021	0.576824
Zfp788	0.136877	0.193238	0.576837
Lhfpl2	-0.136961	0.192963	0.576955
Gcc1	-0.137057	0.192648	0.576958
Mrpl45	0.137393	0.191549	0.576967
Bet1	-0.136518	0.19442	0.577073
Lrp11	-0.137332	0.191746	0.577087
Gbp11	0.137081	0.192569	0.577193
P2ry13	-0.136266	0.195252	0.577203
Prkcq	-0.136887	0.193204	0.577207
Pacrgl	-0.136645	0.194	0.577231
Bzw2	-0.136295	0.195157	0.577389
Jpx	-0.137105	0.192491	0.577431
Ubr7	-0.136411	0.194773	0.577654
Zfp426	-0.136313	0.195096	0.577677
Zwint	0.136347	0.194983	0.577809
AC123687.1	-0.136101	0.195797	0.578349
Tbc1d14	-0.135892	0.196492	0.579001
Gm16070	-0.135926	0.196378	0.579132
Serpine2	0.135793	0.196821	0.579504
Ctsw	-0.13593	0.196367	0.579565
Zfp386	-0.135615	0.197414	0.580318
Sorbs2	0.135654	0.197286	0.580407
Rab19	0.135304	0.198453	0.581038
Zfp300	0.135312	0.198428	0.58143
Tor1a	-0.135405	0.198116	0.581448
Alg3	-0.13459	0.200856	0.581566
Hist1h1c	0.134635	0.200701	0.581578
Noc4l	-0.134678	0.200556	0.581619
Zfr	-0.135336	0.198347	0.581658
Stk17b	-0.134948	0.199648	0.581749
Gm20939	-0.133822	0.203461	0.581751
Sh3d21	0.135421	0.198063	0.581756
Herc1	-0.134895	0.199828	0.58181
Traf3ip3	-0.133767	0.203647	0.58183
Tsc22d1	-0.133485	0.204611	0.581859
Tmem74b	0.1347	0.200485	0.581871
Pvrl3	-0.134746	0.200327	0.581876
Gm16485	0.133568	0.204329	0.581962
Txndc16	-0.133845	0.203382	0.58198
1810055G02Rik	-0.133887	0.203238	0.582023
Ankra2	-0.134959	0.19961	0.582101
Sco1	-0.13477	0.200249	0.58211
Pld4	-0.133971	0.202953	0.582116
1700066M21Rik	0.133922	0.20312	0.582139
Ccnb2-ps	0.133501	0.204555	0.582154
Gm13562	-0.134476	0.201239	0.582215
Pon3	-0.135038	0.199347	0.582262
Mia3	-0.134002	0.202848	0.582272
Ubxn2b	-0.133576	0.204301	0.582336
Ttc19	-0.134039	0.202722	0.582367
Atp6v1a	0.133617	0.204161	0.582389
Prkab1	-0.134365	0.201617	0.582389
Rabep2	-0.135111	0.199102	0.582475
9930021J03Rik	0.134779	0.200218	0.582484
AI182371	-0.134966	0.199588	0.5825
Mapk3	-0.135057	0.199281	0.582532
Metrnl	0.134114	0.202468	0.58255
Got1	-0.13416	0.202312	0.582559
Large	0.133265	0.205364	0.582644
Abcd3	-0.134194	0.202194	0.582677
Wsb1	0.134382	0.201559	0.582682
Zfp191	-0.133629	0.204118	0.582719
Sh3bp5	0.133301	0.205241	0.582748
Hs1bp3	0.134042	0.20271	0.58279
Bivm	-0.134263	0.201962	0.582927
Adam5	0.134213	0.202131	0.582953
Nup155	-0.133301	0.205241	0.583199
Dennd2d	0.13306	0.206069	0.58329
Nt5c2	-0.1331	0.205931	0.583348
Pdcd4	-0.133106	0.205912	0.583746
Agl	-0.132844	0.206812	0.584038
Stat1	-0.132859	0.206761	0.584346
Cpsf6	-0.132895	0.206637	0.584446
Mapk8	-0.132206	0.209021	0.584865
Tm7sf3	-0.132475	0.208089	0.584937
Armcx1	-0.132148	0.209223	0.584984
Bicd2	-0.132506	0.20798	0.58508
Aurka	-0.132537	0.207873	0.585231
Sla	-0.132209	0.209012	0.585287
Kcnh7	0.132377	0.208429	0.585444
Ap3s1	-0.132557	0.207803	0.585482
Ahrr	0.132214	0.208993	0.585683
Ahctf1	-0.132583	0.207716	0.585688
Slfn9	-0.1326	0.207655	0.585966
Lyrm5	-0.131899	0.210089	0.586063
Rasgef1b	-0.132217	0.208984	0.586104
Stxbp6	0.131986	0.209787	0.586114
Rnf115	-0.131939	0.209951	0.586124
Neil3	-0.132246	0.208882	0.586268
Ubiad1	-0.131779	0.210508	0.586785
3110043O21Rik	0.131583	0.211193	0.587799
Tbc1d25	-0.131619	0.21107	0.587903
Naa25	-0.131161	0.212676	0.588349
Xrn1	-0.131384	0.211893	0.588406
Gtf2a2	-0.131454	0.211646	0.588614
AK129341	0.131172	0.212635	0.588681
Erp27	0.13126	0.212328	0.588721
Pura	0.1313	0.212185	0.588771
Prkd1	0.131385	0.211889	0.588842
Ankrd52	-0.131052	0.213059	0.588964
Ccrl2	-0.131186	0.212587	0.588993
Traip	0.130774	0.214041	0.589013
Tmem241	-0.130701	0.214298	0.589276
Pafah2	-0.130787	0.213994	0.589326
Cmpk1	-0.130647	0.21449	0.589363
Gm6712	0.130808	0.213919	0.589562
5430403G16Rik	-0.130847	0.213781	0.589627
Cdc20	-0.130912	0.213551	0.58988
Nupl1	-0.130862	0.21373	0.589928
Klrb1f	0.130519	0.214942	0.590162
Ppfibp1	-0.130431	0.215254	0.590577
Arl11	-0.128238	0.223134	0.590949
Neto2	0.128269	0.223022	0.591078
Uqcc	-0.129898	0.21715	0.591349
Ankrd28	0.128285	0.222964	0.591351
Tmub2	0.128403	0.222536	0.591502
Tmem184b	-0.129912	0.217102	0.591658
Zfp60	0.128341	0.222761	0.59167
Pdia6	-0.12829	0.222945	0.591731
9030617O03Rik	0.129991	0.21682	0.591769
Dusp1	-0.129808	0.217471	0.591782
Trp53cor1	-0.128413	0.222498	0.591831
Slc35b1	-0.129928	0.217043	0.591938
Slc2a3	-0.128438	0.222408	0.592021
Ddah2	-0.130002	0.216778	0.592096
Ifngr1	0.130182	0.216139	0.592117
Ppp3r1	0.130227	0.21598	0.592124
Aldh6a1	0.130045	0.216629	0.592129
Nmnat1	-0.130083	0.216492	0.592198
Helb	-0.128057	0.223793	0.592266
Gm11110	0.129525	0.218486	0.592344
9430008C03Rik	-0.129605	0.2182	0.592444
Birc6	-0.128438	0.222407	0.592448
Tbc1d9	-0.129554	0.218383	0.592502
Pomt1	-0.129236	0.219524	0.592525
Pja1	-0.130092	0.216458	0.592548
Trim46	0.128463	0.222318	0.592642
Tbc1d10c	0.127796	0.224747	0.592649
Hspa13	-0.128772	0.221198	0.592676
Fasn	-0.129445	0.218774	0.592684
Mtmr1	-0.129668	0.217973	0.592709
Klhl42	-0.12962	0.218145	0.592736
Helz	-0.129252	0.219466	0.592806
Pitpnc1	-0.129293	0.219319	0.592846
Agxt2l2	-0.12853	0.222075	0.592859
Dsel	-0.129336	0.219164	0.592866
Slc25a36	0.127904	0.224352	0.592887
B130034C11Rik	-0.128476	0.222269	0.592945
Gosr2	-0.127805	0.224715	0.59299
Tbl1xr1	-0.128828	0.220994	0.592998
Vhl	-0.128779	0.221173	0.593045
Rnf20	-0.128676	0.221545	0.593173
Lhfp	-0.129349	0.219117	0.593177
Fmo5	-0.128541	0.222033	0.593178
Samd10	-0.127914	0.224318	0.593224
Atg16l2	-0.127689	0.225141	0.593259
Acpp	0.127555	0.225631	0.59327
Tmtc4	0.12862	0.221748	0.593282
Scaper	-0.127814	0.224682	0.593332
Cd83	0.128566	0.221944	0.593372
Tmem117	-0.127587	0.225511	0.593381
Mettl24	0.128828	0.220993	0.593431
Itga3	0.1276	0.225465	0.593686
Adam22	0.128837	0.220962	0.593782
Fam135a	0.129004	0.220361	0.593909
1110059E24Rik	-0.128842	0.220944	0.59417
4930515G01Rik	-0.128882	0.220798	0.594214
Pmm1	-0.129014	0.220322	0.594243
Grm1	-0.127407	0.226174	0.594273
Kbtbd11	0.12889	0.220772	0.59458
Etl4	-0.127274	0.226662	0.5947
Sgsm2	-0.127295	0.226584	0.594923
Mfhas1	0.127082	0.227369	0.595278
Mmachc	-0.127124	0.227216	0.595303
Ptger4	0.127156	0.227096	0.595413
Gpr180	0.127014	0.227622	0.595513
Spryd7	0.12627	0.230379	0.595915
Eogt	-0.12628	0.230341	0.59624
Slc25a45	0.126102	0.231003	0.596267
B3galnt1	0.126694	0.228804	0.596475
Gm9805	-0.126122	0.230928	0.596494
AC136008.1	0.12616	0.230787	0.59655
Gramd4	0.12629	0.230302	0.59656
Tnni3	0.126855	0.228208	0.59662
Gpatch11	-0.126617	0.22909	0.596796
Fam175b	-0.126567	0.229273	0.59685
1110059G10Rik	-0.126301	0.230263	0.596881
Ndnf	0.126696	0.228797	0.596881
Gm12250	-0.126328	0.230164	0.597045
Mcm7	-0.126716	0.228724	0.597117
Zbtb16	0.126403	0.229884	0.597167
Pogz	-0.126348	0.230088	0.597272
Rcan3	-0.126431	0.229779	0.597317
Wdr34	0.126726	0.228684	0.597439
Bclaf1	-0.125365	0.233762	0.597492
Zfp738	0.125401	0.233627	0.597566
Nfkbie	0.126444	0.229729	0.59761
Zfp874b	0.125429	0.23352	0.59771
Ets2	0.125448	0.233451	0.597951
Gpaa1	-0.12526	0.234156	0.598084
2310035C23Rik	-0.125454	0.233426	0.598306
Cyp4v3	0.125584	0.232941	0.598317
Dnase2a	-0.125843	0.231969	0.59834
Tmc8	0.125613	0.232833	0.598459
Pxk	-0.125523	0.233168	0.598481
Lynx1	-0.125651	0.232687	0.598505
Rab8b	0.12578	0.232207	0.598531
Gm15446	-0.125459	0.23341	0.598682
Serpinb6a	-0.125668	0.232626	0.598767
Gfra4	0.125698	0.232511	0.598893
Rnf121	-0.124692	0.236302	0.598971
Ccdc62	0.124713	0.236224	0.599186
Htt	-0.124722	0.236189	0.599514
Fam63b	-0.124762	0.236037	0.599544
Atad3a	-0.125059	0.234914	0.599601
Abca4	-0.12458	0.236728	0.599634
Sept2	-0.124768	0.236015	0.599904
Ccdc157	-0.12477	0.236005	0.600295
Srp72	-0.124793	0.23592	0.600495
Sypl	-0.124829	0.235784	0.600566
Thoc1	-0.124427	0.237306	0.600683
Pde4d	0.124835	0.235763	0.600931
Mcm3	-0.124861	0.235664	0.601096
Med22	-0.124238	0.238028	0.60168
Thnsl2	-0.124135	0.238418	0.601833
Sp1	-0.124176	0.238262	0.601856
Mtbp	-0.124087	0.238603	0.601887
Evc	0.124257	0.237954	0.601908
Ash2l	-0.124024	0.238842	0.602075
Krt18	0.123901	0.239313	0.602433
Zfp407	-0.123908	0.239284	0.602775
Rnf139	-0.123801	0.239695	0.602981
Tnfsf11	0.123756	0.239865	0.602993
Dcaf7	-0.123561	0.240615	0.603224
Prkab2	-0.123588	0.240508	0.603369
Fubp1	-0.12363	0.24035	0.603384
Smarcal1	-0.123648	0.240281	0.603626
Ncoa2	0.123435	0.241097	0.604019
Zbtb48	-0.12301	0.242734	0.604399
Gm15869	-0.123201	0.241996	0.604616
Asb13	-0.123115	0.242327	0.604619
Dmtf1	-0.123016	0.242712	0.604754
Schip1	-0.123142	0.242225	0.604775
Bhlhe40	0.122672	0.244042	0.604777
Gng12	-0.122617	0.244255	0.604895
Fndc4	0.123202	0.241995	0.605025
Gm5595	0.123026	0.242671	0.605064
5730455P16Rik	-0.122684	0.243996	0.605072
Qser1	-0.123225	0.241907	0.605219
2610301G19Rik	-0.122703	0.243921	0.605297
Slc39a11	-0.123251	0.241803	0.605373
Gmppa	-0.122775	0.243643	0.605428
Camk2n1	0.122731	0.243813	0.605438
Brca2	-0.122848	0.243358	0.605541
Fbxo40	0.122788	0.243593	0.605713
Tecpr2	0.122281	0.245559	0.607304
Il17rc	0.122306	0.245461	0.607473
2810055G20Rik	0.122207	0.245848	0.607608
Eno2	0.122072	0.246373	0.608495
Zc2hc1a	-0.122019	0.246578	0.608592
Plk1s1	0.121914	0.24699	0.608788
Gm14403	-0.121946	0.246863	0.608883
Hnrnpul2	-0.121836	0.247295	0.60913
Wtip	0.121487	0.248661	0.609218
Thumpd1	-0.121491	0.248645	0.609586
Il7	-0.121271	0.249511	0.609667
Mphosph9	-0.1213	0.249397	0.609797
Snapc1	-0.121679	0.247908	0.609819
Cstf3	-0.121508	0.24858	0.609834
2810408A11Rik	0.12133	0.249278	0.609913
Slc15a2	-0.121362	0.249152	0.610012
Slc18a2	0.121142	0.250016	0.610089
H2-Q7	-0.121181	0.249861	0.610117
Ddx59	-0.121689	0.24787	0.610135
Gm15915	-0.121598	0.248224	0.610187
Gm13157	-0.121513	0.248558	0.61019
Gmeb1	-0.120743	0.251591	0.610272
Incenp	-0.121546	0.248429	0.610281
Utp23	0.120532	0.252429	0.610284
Stk25	0.120479	0.252639	0.610388
Tmtc3	0.120602	0.252149	0.610412
Dpy19l1	-0.120768	0.251495	0.610442
Lypla1	-0.120541	0.252391	0.610595
Ppt1	-0.120619	0.252084	0.610659
Ptafr	0.120871	0.251086	0.610665
Tsc22d3	0.121036	0.250434	0.610701
Tubg1	-0.120022	0.254457	0.610752
Vps39	0.120777	0.251455	0.610752
Mthfd2	-0.120648	0.251967	0.61078
Slc25a44	-0.119974	0.254648	0.61081
Slc27a1	-0.120897	0.250985	0.610825
Ttc30a1	-0.120935	0.250834	0.610863
Def8	-0.12009	0.254183	0.610896
Fam179b	-0.120029	0.254428	0.611083
Nrp2	-0.120785	0.251425	0.611084
Lax1	-0.120108	0.254111	0.611124
Dsn1	-0.120234	0.253612	0.611127
Ugt8a	0.120266	0.253483	0.611219
Gab1	0.12014	0.253985	0.611222
Hist4h4	-0.120936	0.250831	0.611263
Cnot6	-0.120344	0.253175	0.611281
Bgn	0.119381	0.257019	0.611294
Acot9	0.119406	0.256918	0.611452
Smarca5	-0.120283	0.253414	0.611455
Mterfd1	0.120147	0.253958	0.611559
Chuk	0.119429	0.256827	0.611631
Jam2	0.119789	0.255387	0.611781
Spns1	0.119825	0.25524	0.61183
Thop1	-0.119441	0.25678	0.611918
Efna1	0.119719	0.255664	0.612046
Lrrc25	-0.119463	0.256692	0.612105
Hck	-0.119463	0.256692	0.612503
Zfp939	0.119516	0.256478	0.612792
Gm14295	-0.119466	0.256677	0.612869
Zfp442	-0.119543	0.256368	0.61293
Gm5141	-0.119576	0.256238	0.613018
Slamf1	0.118804	0.259341	0.61482
Eapp	-0.118876	0.259049	0.614924
Mx1	-0.118828	0.259244	0.614989
Naif1	-0.118949	0.258758	0.615031
Hsph1	-0.118896	0.258972	0.615141
Cdk1	-0.118313	0.261329	0.615945
Rsf1	-0.11824	0.261624	0.616245
Hnrnph1	-0.11832	0.261303	0.61628
Zfp97	0.118177	0.261883	0.616457
Cdpf1	-0.117969	0.262728	0.616467
1700019D03Rik	-0.118591	0.260204	0.616467
Josd1	-0.118332	0.261254	0.616561
Klhl20	0.11812	0.262114	0.616604
Gda	0.118036	0.262458	0.616622
Asnsd1	-0.118449	0.260778	0.616631
Ppil4	-0.118364	0.261124	0.616651
Xpnpep3	-0.118065	0.262338	0.616735
Abi1	-0.118391	0.261014	0.616791
Ercc4	0.11797	0.262726	0.616857
Opa1	-0.118451	0.260771	0.617012
Myo1d	-0.118461	0.260731	0.617317
Kras	-0.117773	0.263529	0.617555
Ikzf2	0.117811	0.263375	0.617587
Ccdc71l	-0.117667	0.263962	0.617779
Acp5	-0.117692	0.263858	0.617929
Klhl17	0.117497	0.264655	0.618216
Zfp101	0.117514	0.264586	0.618448
Map10	0.11755	0.264442	0.618505
Hif1a	-0.116406	0.269148	0.618844
BC030307	-0.116365	0.269319	0.618847
1200007C13Rik	0.117318	0.265391	0.619145
Pik3c2a	0.116412	0.269124	0.619178
Mcm4	-0.117269	0.265589	0.619213
Rhbdd3	-0.116448	0.268976	0.619225
AC166827.1	-0.11648	0.268842	0.619305
Nfia	-0.117335	0.26532	0.619374
Chrm1	-0.116799	0.267527	0.619393
Ppp1r3d	-0.116552	0.268547	0.619406
Azin1	-0.116584	0.268413	0.619487
E030002O03Rik	-0.116615	0.268285	0.619582
Fam217a	-0.116489	0.268805	0.619609
Zfp945	0.116641	0.268177	0.619722
Zfp182	0.116801	0.267519	0.619768
Slc12a6	0.117087	0.266339	0.619778
Ppap2c	-0.116671	0.268054	0.619831
Kif9	0.117121	0.266201	0.61985
Zfp160	-0.116995	0.26672	0.619875
Kifc3	-0.116707	0.267907	0.619881
Dock9	0.117032	0.266565	0.619909
Sgms1	0.116826	0.267413	0.619914
4933424M12Rik	-0.117141	0.266116	0.620047
Ppip5k2	-0.116831	0.267394	0.620261
Zfp592	-0.116884	0.267173	0.620535
Tars	-0.11684	0.267355	0.620565
Srms	0.116113	0.270365	0.620861
D14Abb1e	-0.116018	0.270761	0.620993
Fzd6	0.116048	0.270637	0.621096
Gm11346	0.115679	0.27217	0.621888
Tacc3	-0.115713	0.272028	0.621951
2210408I21Rik	0.115861	0.271412	0.622095
Mfsd7a	0.115728	0.271968	0.622203
Ccdc64	0.115742	0.271908	0.622455
Tcirg1	-0.115764	0.271817	0.622635
L3hypdh	0.115461	0.27308	0.622803
Trbv12-2	0.115538	0.272762	0.622852
4632428N05Rik	0.11541	0.273295	0.622905
Tada1	-0.115489	0.272966	0.622929
Cyp51	0.115111	0.27455	0.623825
Hsf2	-0.115145	0.274405	0.62388
Ttc30a2	-0.11482	0.275773	0.623893
0610031J06Rik	0.114724	0.276174	0.624031
Apc	-0.114927	0.275323	0.624031
Nol8	-0.115156	0.274358	0.624163
Ercc6	-0.114581	0.276778	0.62424
Mylk3	-0.114945	0.275248	0.624248
Unk	0.114822	0.275765	0.62426
Fndc3b	0.114739	0.276112	0.624275
Rasgrp3	0.114657	0.276459	0.624289
Zfp747	0.115182	0.274251	0.624307
Dnajc9	-0.114973	0.275131	0.624369
Bhlha15	0.115009	0.274978	0.624408
Gpsm1	-0.115202	0.274169	0.624507
Tnfaip8	0.114834	0.275713	0.624528
Ms4a4b	-0.114502	0.277111	0.624606
Trim30b	0.114583	0.276773	0.624612
Rufy1	0.114458	0.2773	0.624647
Pgpep1	-0.114337	0.277809	0.62541
Tmco3	-0.114245	0.2782	0.62552
Trim27	-0.114284	0.278033	0.625528
Tmem209	0.114197	0.278404	0.625594
Tmco1	-0.114	0.279241	0.626706
Glb1l	0.114035	0.279092	0.626756
Pcyox1l	-0.11381	0.280048	0.627364
Ercc6l2	0.113721	0.280423	0.627438
Scyl3	-0.11353	0.281239	0.62773
AW549877	-0.11381	0.280047	0.627747
Igtp	-0.113727	0.280399	0.627767
Atxn7	0.113599	0.280944	0.627836
Fam114a1	-0.113831	0.279959	0.627933
Gtf2b	-0.113626	0.280828	0.627961
Sepp1	0.113539	0.2812	0.628025
Trub2	-0.113333	0.282081	0.628077
Poc1a	-0.11345	0.281582	0.628111
Rab33b	0.113383	0.281867	0.628365
Mtfr1l	0.113334	0.282074	0.628443
Aldh16a1	-0.113111	0.283028	0.629421
Hcfc1	-0.113068	0.283216	0.629456
Ubr1	-0.113124	0.282975	0.629686
Fcer2a	-0.112215	0.286885	0.629967
Lrrc23	0.11203	0.287686	0.630213
Herc4	-0.112228	0.286828	0.630219
Tmem218	0.112103	0.287367	0.63027
Tbc1d7	0.112338	0.286355	0.630313
Dnajc27	-0.112049	0.287604	0.630411
Phip	-0.112241	0.286773	0.630476
Dnmt3a	-0.1124	0.286086	0.63048
Anxa4	-0.112479	0.285744	0.630485
Rap1gds1	0.112436	0.285932	0.630519
Tmem173	-0.112354	0.286284	0.630536
Gtf2a1	-0.112913	0.283878	0.630546
Phf20l1	-0.112111	0.287335	0.630576
Tbc1d5	-0.112252	0.286726	0.630751
Thbs1	-0.111927	0.288131	0.630811
Cd27	-0.112483	0.285729	0.630831
Prr14l	-0.111863	0.28841	0.631045
Ddx58	0.11274	0.284621	0.631048
Pak1	0.112693	0.284824	0.631115
Lrrc70	-0.112486	0.285716	0.631182
Acox2	-0.111803	0.28867	0.631238
Ier2	0.112799	0.284367	0.63125
Mettl20	-0.112637	0.285065	0.631267
Slc30a5	-0.112754	0.28456	0.631295
Rassf2	0.11249	0.2857	0.631529
C530008M17Rik	0.112519	0.285572	0.631627
Cnnm3	0.112543	0.28547	0.631783
Habp4	0.111701	0.289111	0.631824
Hps6	-0.111632	0.289411	0.632102
Clca1	0.111461	0.290158	0.632603
Tmem167b	-0.111468	0.290125	0.632906
Mmgt1	0.111494	0.290012	0.633037
4833439L19Rik	-0.111208	0.291261	0.633123
Lrp8	-0.11067	0.293614	0.63335
C230062I16Rik	-0.111218	0.291214	0.633397
Smpd2	0.111335	0.290706	0.633421
Slc25a28	0.111292	0.290894	0.633452
AC113320.1	-0.11073	0.293351	0.63353
2410018L13Rik	0.110682	0.293562	0.633611
Mfsd10	-0.111231	0.291158	0.633652
Calml4	0.110746	0.293282	0.633754
Nwd1	-0.111089	0.291778	0.633871
Nelfb	-0.110968	0.292308	0.633893
Zfp78	-0.11075	0.293262	0.634086
Ecd	0.111023	0.292067	0.634121
Piga	0.110902	0.292597	0.634145
Amigo2	0.110971	0.292295	0.634242
BC016423	0.110757	0.293232	0.634394
Ido1	0.110512	0.29431	0.634478
Tmx4	-0.110429	0.294675	0.634518
Tspan14	0.110821	0.29295	0.634536
Clip3	0.110774	0.293159	0.634612
Stom	-0.110447	0.294594	0.634718
Lrrc8b	-0.110242	0.295497	0.635541
Dck	-0.110256	0.295434	0.63578
Nop56	-0.110117	0.296048	0.635981
Mll1	0.110155	0.29588	0.635993
Tsc2	-0.109919	0.296924	0.635996
Nmnat3	-0.10984	0.297272	0.635998
Ttc39a	0.109954	0.296767	0.636033
Selp	0.110068	0.296263	0.636068
Shcbp1l	-0.109988	0.296616	0.63608
Atp6v0a2	-0.10986	0.297182	0.636176
Zfp85-rs1	0.109999	0.296567	0.636348
Phactr2	0.109733	0.297747	0.636642
Tefm	-0.109355	0.299424	0.636882
Mtr	0.109355	0.299423	0.63725
Acad9	-0.109548	0.298568	0.637281
Cttn	0.109574	0.29845	0.637401
Tnfaip1	-0.109493	0.298813	0.637432
Batf2	0.109373	0.299343	0.637451
Speg	0.109582	0.298416	0.637701
Fli1	0.109378	0.299319	0.63777
Nsun4	0.109176	0.300219	0.637833
Trpa1	0.109193	0.300144	0.638043
Fbxo47	0.109388	0.299277	0.638051
Sox7	0.108994	0.30103	0.639183
Ifi203	-0.108453	0.303453	0.640615
Bet1l	-0.10877	0.302034	0.640944
Pex11a	0.108455	0.303443	0.640963
Mlycd	-0.108459	0.303426	0.641297
Copg2	-0.108682	0.302424	0.6414
Egr1	0.108286	0.304203	0.641459
Fam160a2	0.108471	0.303369	0.641548
Riok3	0.108186	0.304652	0.641668
Elp2	-0.108487	0.303297	0.641766
Nucks1	-0.108291	0.304179	0.641777
Clstn3	0.108094	0.305063	0.641795
Slc25a53	-0.10821	0.304544	0.641808
Rab11fip3	0.108131	0.304897	0.641815
Ccdc57	-0.108595	0.302814	0.641855
Cdkn2aipnl	-0.108554	0.303	0.64188
Fdps	-0.108501	0.303237	0.64201
Apln	-0.107918	0.305858	0.642729
Cul9	-0.107948	0.305723	0.642813
AC142191.1	0.107853	0.30615	0.642974
Nploc4	0.107609	0.307252	0.643444
Ptger3	-0.107694	0.306869	0.643746
E4f1	-0.107615	0.307223	0.643751
Zcchc4	0.107723	0.306738	0.643839
Vim	-0.107642	0.307103	0.643867
Zfp955b	0.107373	0.30832	0.645311
Lmcd1	0.1073	0.308649	0.64563
Fmnl2	0.107249	0.30888	0.645745
Dusp4	0.107174	0.309221	0.64609
Prickle1	0.107045	0.30981	0.64695
Ube2g1	0.106952	0.310231	0.647092
Ift140	-0.106672	0.311506	0.647172
Mocos	-0.106629	0.311705	0.647218
Bmpr1a	-0.106976	0.310122	0.647232
Top1	-0.10658	0.311928	0.647313
Wasl	0.106677	0.311483	0.647491
Wdr85	-0.106691	0.31142	0.647728
Jmjd1c	-0.106829	0.310791	0.64789
Olfr629	-0.106695	0.311403	0.64806
Gyk	-0.106326	0.313091	0.648258
Vps54	-0.106426	0.312631	0.648405
Anxa6	0.106347	0.312993	0.648421
Lgr5	-0.106695	0.311403	0.648428
Nsl1	-0.106357	0.312947	0.648694
Gabrd	-0.106695	0.311403	0.648797
AC168090.1	0.106174	0.313785	0.649328
Guf1	-0.106105	0.314103	0.649619
Trpv2	-0.105908	0.315006	0.649653
Nubp2	-0.105761	0.315683	0.649951
Cspp1	0.105913	0.314982	0.649968
Eif4ebp2	0.10579	0.31555	0.650043
Myl10	-0.105824	0.315392	0.650084
Serpinb8	0.105952	0.314802	0.65033
Eif3b	-0.105914	0.31498	0.650331
Capn3	-0.105953	0.314801	0.650695
Spo11	-0.10559	0.316472	0.651209
Leprot	-0.105382	0.317427	0.652808
Ndn	0.105267	0.317958	0.653534
Mib1	-0.105207	0.318238	0.653741
Fam198a	-0.105165	0.31843	0.65377
Cldn4	-0.104958	0.319391	0.65391
Trim23	0.104969	0.319341	0.654174
Dek	-0.104813	0.320065	0.654192
4930404I05Rik	-0.105079	0.318829	0.654222
Aftph	0.105036	0.31903	0.654267
C1d	-0.104989	0.319244	0.654341
Tctn2	0.104814	0.320058	0.654543
Tnik	-0.104844	0.319919	0.654625
Med14	-0.104717	0.320511	0.654738
Atg12	0.104625	0.320938	0.655246
Nim1	0.104083	0.323462	0.655285
Cul3	-0.104036	0.323682	0.655369
Mthfd1	-0.103919	0.32423	0.655392
Tmem18	0.10388	0.324412	0.655398
BC005764	0.10429	0.322496	0.655504
Cln5	-0.104135	0.323221	0.655521
Plrg1	0.103825	0.324671	0.655559
Hiat1	0.103974	0.323973	0.655595
Mthfr	-0.104088	0.32344	0.655604
Rab21	-0.104548	0.321295	0.65561
9430023L20Rik	-0.103926	0.324198	0.655689
Zbtb26	0.104302	0.322444	0.655761
Man1a	0.104331	0.322306	0.655845
Cep152	-0.104215	0.322847	0.655854
Fgfrl1	-0.103603	0.325713	0.655854
Zcchc2	-0.104138	0.323207	0.655856
Ncoa3	-0.104466	0.321677	0.656023
Rnf185	-0.104159	0.323111	0.656025
Dhx36	0.104346	0.322236	0.656066
Wwp2	0.104385	0.322057	0.656067
Tspyl3	0.103645	0.325514	0.656176
Cdk19	0.103604	0.325707	0.656204
Sc4mol	0.1044	0.321985	0.656285
Ints6	0.103653	0.32548	0.656468
Med15	-0.103479	0.326298	0.656671
Atp2c2	0.103658	0.325454	0.656778
Pds5b	-0.103429	0.326532	0.656783
Cdkn2aip	-0.103335	0.326973	0.657309
Slco4a1	-0.103251	0.327369	0.657743
Serping1	0.103108	0.328041	0.658733
Nbn	-0.10306	0.328271	0.658832
Hlf	0.102962	0.328733	0.659038
Casp9	-0.102915	0.328955	0.659122
Ap5b1	0.102989	0.328604	0.659139
Fbxo8	-0.102752	0.329723	0.659219
Slc9a6	-0.102695	0.329995	0.659402
Prkacb	-0.102656	0.33018	0.659412
Rlim	-0.102769	0.329643	0.659417
Spopl	-0.102804	0.329479	0.659451
Prex2	0.102818	0.32941	0.659674
Vamp3	-0.102492	0.330956	0.660601
Ero1l	0.10227	0.332011	0.660907
Esr1	-0.102378	0.331495	0.660957
Ap1g1	0.102106	0.332789	0.661019
Hivep1	0.102173	0.332473	0.661107
Gm13496	-0.10228	0.331961	0.661167
Coq6	-0.102204	0.332324	0.66117
Slc41a3	-0.102387	0.331452	0.661232
Mrpl9	0.102304	0.331846	0.661297
Pex12	0.102109	0.332775	0.661348
Gfpt2	0.101936	0.333601	0.661913
Zfp93	-0.101968	0.333447	0.661965
Zfp273	0.101579	0.335304	0.662422
Coq3	-0.101604	0.335183	0.66254
Sos1	-0.101741	0.334532	0.662683
Tmf1	0.101774	0.334373	0.662727
Ufsp2	-0.101698	0.334737	0.662731
Daglb	0.101318	0.336554	0.662746
Pitpna	-0.101608	0.335166	0.662863
Scnn1a	0.10164	0.335012	0.662916
Insrr	-0.101489	0.335736	0.662918
Ccnc	-0.101407	0.336128	0.662977
Havcr2	-0.101329	0.336502	0.663001
Kidins220	-0.101778	0.334351	0.663042
Zfp296	-0.101433	0.336003	0.663087
Fyco1	0.101339	0.336454	0.663262
Atf1	0.101184	0.337198	0.663302
Ppp2r2b	0.101186	0.337184	0.663631
Aldh9a1	-0.101096	0.337621	0.663777
Otud4	-0.101038	0.337898	0.663965
Eps8	0.100682	0.33961	0.6659
Pink1	0.100641	0.33981	0.665935
Polr2b	0.100689	0.339575	0.666189
Zbp1	0.100576	0.340123	0.666193
C130050O18Rik	-0.100497	0.340506	0.666231
Trak2	-0.100703	0.339512	0.666422
2610020H08Rik	-0.10051	0.34044	0.666457
Rps6ka3	-0.100723	0.339411	0.666581
Dhfr	-0.0995357	0.345166	0.6668
Dcaf10	-0.100361	0.341163	0.666804
Ppfibp2	0.10005	0.342666	0.666893
Cd44	0.100238	0.341757	0.666897
Gba	-0.10016	0.342132	0.666918
Usp37	-0.100117	0.342344	0.666976
Atp9b	-0.100263	0.341635	0.667013
Cript	-0.100073	0.342554	0.667031
Ttc30b	0.100373	0.341104	0.667044
Bpifc	-0.0997309	0.344216	0.667076
Lyn	-0.099988	0.342968	0.667127
Tmem161b	-0.0995371	0.345159	0.667138
Zfp37	-0.100284	0.341533	0.667171
Zfp830	-0.100165	0.342111	0.667232
Fam134b	-0.0999255	0.343271	0.667362
Zcchc11	-0.0995455	0.345118	0.667411
Atr	-0.0995811	0.344945	0.667429
AC137938.1	-0.0997309	0.344216	0.667429
Catsperd	0.0996114	0.344798	0.667496
9330132A10Rik	-0.0997309	0.344216	0.667782
Optn	-0.0993899	0.345877	0.667821
Stip1	0.0996133	0.344788	0.667831
Fktn	0.0998262	0.343753	0.667945
Me1	-0.0990265	0.347652	0.668079
Gstm2	-0.0989136	0.348205	0.668089
Lekr1	-0.0997359	0.344192	0.668089
Trim35	-0.0991666	0.346967	0.668164
Trpm7	-0.0990531	0.347522	0.668179
Fam20b	-0.0989769	0.347895	0.668194
Mcm8	0.0991974	0.346817	0.668226
Cped1	-0.0988605	0.348465	0.668238
Slc31a2	0.0997467	0.34414	0.668342
Sfpi1	0.0989226	0.34816	0.668354
Chp1	-0.0992193	0.34671	0.668371
Kctd9	-0.0990695	0.347442	0.668376
AC102739.1	-0.0991021	0.347282	0.668419
Ccdc47	0.0992808	0.346409	0.668496
Reep6	-0.0992312	0.346651	0.668611
Rhbg	0.0984125	0.350664	0.668953
Tiprl	-0.098448	0.35049	0.668968
Zfp938	0.098744	0.349036	0.668983
Zcchc6	-0.0987021	0.349242	0.669027
Pls3	0.0984603	0.350429	0.669202
Tspan6	-0.0983451	0.350996	0.669238
Mpp5	0.0986327	0.349582	0.669329
Ivd	-0.098291	0.351262	0.669397
Ralgapa2	-0.0984709	0.350377	0.669451
Slc16a1	-0.098506	0.350205	0.669471
Fam110a	-0.0985401	0.350037	0.6695
Kctd11	-0.0980651	0.352376	0.669776
Jhdm1d	0.0985474	0.350001	0.669781
Htatsf1	-0.0980094	0.352651	0.669951
Mff	-0.0979645	0.352872	0.670025
Eltd1	0.0980662	0.352371	0.670114
Cd55	-0.0979037	0.353173	0.670247
Dnajc13	-0.0981502	0.351956	0.67037
Suv420h2	-0.0981088	0.35216	0.67041
Mad2l1bp	-0.0980705	0.352349	0.670422
Smpdl3a	0.0977049	0.354156	0.671417
Tmem154	0.0977171	0.354095	0.671651
Zfp551	0.0974842	0.355249	0.671752
S1pr2	-0.0976283	0.354535	0.671789
Zfp202	-0.097495	0.355195	0.671997
Nxf1	0.0975543	0.354902	0.672136
Klhdc9	0.0961526	0.361891	0.672165
Smc2	-0.0961134	0.362087	0.672189
Nprl2	0.0960392	0.362459	0.672199
N4bp2l2	0.0962476	0.361414	0.672303
Cept1	-0.0974957	0.355192	0.672338
Crebrf	0.0962025	0.36164	0.672382
Zfp825	0.0961613	0.361847	0.672425
Vamp7	-0.0960507	0.362402	0.672433
Cep57l1	-0.0973638	0.355847	0.672534
Gng2	0.0959573	0.362871	0.672622
Elovl2	-0.0962488	0.361408	0.672633
Parp3	-0.0963127	0.361088	0.672721
Tpp2	-0.0963417	0.360943	0.672793
Ppme1	0.0964407	0.360447	0.672896
Mb21d1	-0.0972861	0.356233	0.672917
Cldn9	-0.0962488	0.361408	0.672975
Lgals3bp	0.0964665	0.360318	0.672998
Flot2	0.0963923	0.360689	0.673005
1810011H11Rik	-0.0963536	0.360883	0.673024
4930402H24Rik	-0.0972343	0.35649	0.673055
Zmym4	-0.0964902	0.360199	0.67312
Pdk3	-0.0956685	0.364324	0.67327
Med16	-0.0956229	0.364554	0.673355
Zfp51	0.0964977	0.360162	0.673393
Fam43a	0.0956855	0.364238	0.673451
Slc41a1	-0.0958219	0.363552	0.673543
Sox8	-0.0965115	0.360093	0.673609
Hs2st1	-0.0953689	0.365835	0.673683
Tmem48	-0.0954704	0.365323	0.673756
Ifi44	0.0953966	0.365695	0.673765
Cd86	-0.0956865	0.364233	0.673782
Serpinb6b	-0.0957596	0.363865	0.673782
Tuba1b	-0.0957199	0.364065	0.673812
Net1	0.0967101	0.359101	0.673817
Sppl2a	-0.0966354	0.359474	0.673826
Galnt12	0.095317	0.366097	0.673827
Gtf3c3	-0.095426	0.365546	0.67383
Jam3	0.0965232	0.360034	0.673843
Ada	0.097111	0.357103	0.673865
Fam210a	0.0954945	0.365201	0.673871
AC127314.1	0.0969899	0.357706	0.673961
Psip1	0.0967239	0.359032	0.674033
Srd5a3	-0.0969389	0.35796	0.674093
9430015G10Rik	-0.0970114	0.357598	0.674106
2700049A03Rik	-0.0966398	0.359452	0.67413
Pogk	-0.0955007	0.36517	0.674153
Asb1	-0.096524	0.36003	0.67418
H2-DMa	-0.0970389	0.357462	0.674195
Col10a1	0.0952407	0.366482	0.674198
Gmnn	-0.0968902	0.358202	0.674203
Aldh1a1	-0.0965433	0.359934	0.674344
Fbxw9	-0.0967264	0.359019	0.674355
Mpdz	0.0967371	0.358966	0.674601
Zfp783	-0.0967567	0.358868	0.674763
Zfp954	-0.0967802	0.358751	0.674889
Spata7	-0.0949533	0.367937	0.676194
Serpina3f	0.0949754	0.367826	0.676329
Pcp4l1	0.0948183	0.368621	0.677113
Cers6	-0.0947437	0.369	0.677129
Depdc7	-0.0947765	0.368834	0.677163
Recql4	-0.0920081	0.383047	0.67745
[truncated: 2,536 more rows]
