# Supplementary material for: Combined Single-Cell Functional and Gene Expression Analysis Resolves Heterogeneity within Stem Cell Populations
Source: Cell Stem Cell. 2015 Jun 4;16(6):712–24. doi: 10.1016/j.stem.2015.04.004 (PMC4460190; doi:10.1016/j.stem.2015.04.004)
Supplement: Table S4. Differentially Expressed Genes Based on Their SuMO Score, Relates to Figure 5 — The top 500 ranked scRNA-Seq genes by the SuMO score. Top negatively correlated genes (non-SuMO). Top positively correlated genes (SuMO). [file mmc4.xlsx]

## Sheet: Sheet1
Table S4. Differentially expressed genes based on their SuMO score.
All genes ranked by corrected p-value						Top negatively correlated genes (non-SuMO)
Gene_ID	Correlation_Coeficient	p_value	corrected_p_value			Gene_ID	Correlation_Coeficient	p_value	corrected_p_value	GO term
Ly6a	0.491157	6.65934e-07	0.0013621			RP23-81C12.1	-0.498454	4.27211e-07	0.00174763
RP23-81C12.1	-0.498454	4.27211e-07	0.00174763			Cisd2	-0.443465	9.5425e-06	0.00557664
Cisd2	-0.443465	9.5425e-06	0.00557664			Muc13	-0.444532	9.02913e-06	0.00738727
Ifitm1	0.443532	9.50921e-06	0.00648338			Cmtm7	-0.430892	1.80551e-05	0.00820663
Inhba	0.437418	1.30085e-05	0.00665191			Serpinb1a	-0.451574	6.23932e-06	0.00850793
Muc13	-0.444532	9.02913e-06	0.00738727			Ctla2a	-0.41484	3.93157e-05	0.0134027	hematopoietic or lymphoid organ development, immune system development, regulation of immune system process, hemopoiesis
Cmtm7	-0.430892	1.80551e-05	0.00820663			Syk	-0.402124	7.08546e-05	0.0193235	hematopoietic or lymphoid organ development, immune system development, regulation of immune system process, amine transport, regulation of homeostatic process, platelet aggregation, hemopoiesis
Serpinb1a	-0.451574	6.23932e-06	0.00850793			Thoc6	-0.403558	6.63791e-05	0.019396
Mllt3	0.444785	8.9113e-06	0.00911359			Myc	-0.403798	6.56564e-05	0.0206605	hematopoietic or lymphoid organ development, immune system development, regulation of immune system process, regulation of homeostatic process, hemopoiesis, regulation of myeloid cell differentiation
Wfdc2	0.419464	3.15467e-05	0.0117319			Trip13	-0.389819	0.000122532	0.0294854	cell cycle
Ifitm3	0.41956	3.14018e-05	0.0128458			Slc22a3	-0.380409	0.000183637	0.0375611	amine transport
Ctla2a	-0.41484	3.93157e-05	0.0134027			Hmgb2	-0.371557	0.000265755	0.043486	hematopoietic or lymphoid organ development, immune system development, regulation of immune system process, regulation of homeostatic process, hemopoiesis, regulation of myeloid cell differentiation
Gbp6	0.400768	7.53435e-05	0.0192634			Acap1	-0.37188	0.000262247	0.0446999
Syk	-0.402124	7.08546e-05	0.0193235			Add3	-0.369179	0.000292975	0.0460962
Thoc6	-0.403558	6.63791e-05	0.019396			Cenpa	-0.365197	0.000344363	0.0485766	protein localization to chromosome - centromeric region, protein localization to chromosome
Myc	-0.403798	6.56564e-05	0.0206605			Itga2b	-0.365936	0.000334233	0.0488315	regulation of immune system process, platelet aggregation
Ramp2	0.389574	0.00012385	0.028147			Bub1b	-0.360056	0.00042296	0.0508896	protein localization to chromosome - centromeric region, protein localization to chromosome
Trip13	-0.389819	0.000122532	0.0294854			9430008C03Rik	-0.363179	0.000373455	0.0509244
Sult1a1	0.383945	0.000157964	0.0340104			Pbrm1	-0.362297	0.000386868	0.0510516
Gbp8	0.378282	0.000200889	0.0373545			Sh2d3c	-0.357687	0.000464454	0.0527774
Slc22a3	-0.380409	0.000183637	0.0375611			Aqp9	-0.355922	0.00049776	0.0535851	amine transport
Ablim1	0.378506	0.000199003	0.0387658			2010012P19Rik	-0.357989	0.00045895	0.053642
Hmgb2	-0.371557	0.000265755	0.043486			1500009L16Rik	-0.354134	0.000533706	0.0559816
Acap1	-0.37188	0.000262247	0.0446999			Glipr1	-0.347041	0.000701058	0.0699485
Ralgapa1	0.372295	0.000257792	0.045851			Ckap2	-0.339516	0.000929876	0.0864531	cell cycle
Add3	-0.369179	0.000292975	0.0460962			Cdk6	-0.336128	0.00105359	0.0936963	hematopoietic or lymphoid organ development, immune system development, regulation of immune system process, regulation of homeostatic process, hemopoiesis, regulation of myeloid cell differentiation, cell cycle
Cd74	0.36738	0.000315247	0.0477635			Mtfmt	-0.333349	0.00116603	0.0973472
Cenpa	-0.365197	0.000344363	0.0485766			Nfkb1	-0.332731	0.00119249	0.0975647	hematopoietic or lymphoid organ development, immune system development
Itga2b	-0.365936	0.000334233	0.0488315			Mrm1	-0.333392	0.00116424	0.099222
Cyp27a1	0.361437	0.000400369	0.0496312
Procr	0.362111	0.000389754	0.0498252
Bub1b	-0.360056	0.00042296	0.0508896
9430008C03Rik	-0.363179	0.000373455	0.0509244			Top positively correlated genes (SuMO)
Pbrm1	-0.362297	0.000386868	0.0510516			Gene_ID	Correlation_Coeficient	p_value	corrected_p_value	GO term
Sh2d3c	-0.357687	0.000464454	0.0527774			Ly6a	0.491157	6.65934e-07	0.0013621
Aqp9	-0.355922	0.00049776	0.0535851			Ifitm1	0.443532	9.50921e-06	0.00648338	response to cytokine stimulus, negative regulation of viral entry into host cell, response to organic substance, regulation of viral entry into host cell, response to interferon-beta, response to chemical stimulus, innate immune response, response to interferon-gamma, negative regulation of cell proliferation
2010012P19Rik	-0.357989	0.00045895	0.053642			Inhba	0.437418	1.30085e-05	0.00665191	cellular response to chemical stimulus, response to organic substance, response to chemical stimulus
St8sia4	0.356575	0.000485188	0.0536434			Mllt3	0.444785	8.9113e-06	0.00911359
1500009L16Rik	-0.354134	0.000533706	0.0559816			Wfdc2	0.419464	3.15467e-05	0.0117319
Gm4951	0.351216	0.000597545	0.0611109			Ifitm3	0.41956	3.14018e-05	0.0128458	response to cytokine stimulus, negative regulation of viral entry into host cell, cellular response to chemical stimulus, response to organic substance, regulation of viral entry into host cell, cellular response to cytokine stimulus, response to chemical stimulus, innate immune response
Ly6e	0.347022	0.000701559	0.0683318			Gbp6	0.400768	7.53435e-05	0.0192634	response to cytokine stimulus, cellular response to chemical stimulus, response to organic substance, response to interferon-beta, cellular response to cytokine stimulus, response to chemical stimulus, innate immune response, response to interferon-gamma
Glipr1	-0.347041	0.000701058	0.0699485			Ramp2	0.389574	0.00012385	0.028147	cellular response to chemical stimulus, response to organic substance, response to chemical stimulus
Ndnf	0.340416	0.000899334	0.085558			Sult1a1	0.383945	0.000157964	0.0340104	cellular response to chemical stimulus, response to organic substance, response to chemical stimulus
Mapk12	0.339166	0.000942017	0.0856356			Gbp8	0.378282	0.000200889	0.0373545	response to cytokine stimulus, cellular response to chemical stimulus, response to organic substance, cellular response to cytokine stimulus, response to chemical stimulus, innate immune response, response to interferon-gamma
Ckap2	-0.339516	0.000929876	0.0864531			Ablim1	0.378506	0.000199003	0.0387658	response to chemical stimulus
Cdk6	-0.336128	0.00105359	0.0936963			Ralgapa1	0.372295	0.000257792	0.045851
Tgtp2	0.335344	0.00108429	0.0943744			Cd74	0.36738	0.000315247	0.0477635	response to cytokine stimulus, cellular response to chemical stimulus, response to organic substance, cellular response to cytokine stimulus,response to chemical stimulus, innate immune response
Mtfmt	-0.333349	0.00116603	0.0973472			Cyp27a1	0.361437	0.000400369	0.0496312
Nfkb1	-0.332731	0.00119249	0.0975647			Procr	0.362111	0.000389754	0.0498252
Mrm1	-0.333392	0.00116424	0.099222			St8sia4	0.356575	0.000485188	0.0536434
App	-0.329066	0.00136085	0.107057			Gm4951	0.351216	0.000597545	0.0611109	response to cytokine stimulus, cellular response to chemical stimulus, response to organic substance, response to interferon-beta, cellular response to cytokine stimulus, response to chemical stimulus
Gbp9	0.329393	0.00134497	0.107882			Ly6e	0.347022	0.000701559	0.0683318
Maea	-0.327895	0.00141899	0.109525			Ndnf	0.340416	0.000899334	0.085558
Pon3	-0.322197	0.00173548	0.126777			Mapk12	0.339166	0.000942017	0.0856356
Ltb	0.323193	0.00167591	0.12696			Tgtp2	0.335344	0.00108429	0.0943744
Acbd5	-0.322261	0.00173158	0.128792
Ints2	-0.317693	0.00202937	0.145644
Treml1	-0.312808	0.00239815	0.146423
Camk2d	0.315451	0.00219177	0.146985
Gbp11	0.31624	0.0021333	0.147914
1700017B05Rik	-0.316727	0.00209796	0.147971
Calml4	0.312822	0.00239704	0.148573
Oxct1	-0.315567	0.00218311	0.148844
Gmfg	-0.314329	0.00227738	0.150263
Rasl12	-0.31287	0.00239312	0.150612
Syne1	-0.313025	0.00238057	0.152163
H2-Aa	0.313408	0.00234985	0.152584
Cd34	-0.310376	0.00260348	0.156622
H2-Eb1	0.309271	0.00270182	0.157895
Ube3a	0.30943	0.00268744	0.15933
Frs2	-0.307094	0.0029054	0.1674
Mki67	-0.304214	0.00319587	0.176671
Rmdn2	0.303479	0.00327408	0.178581
Med1	-0.304241	0.00319306	0.178934
AC121821.1	-0.30426	0.00319106	0.181306
Limd2	0.301283	0.00351798	0.18936
4930412M03Rik	-0.300453	0.00361437	0.18956
Gfm2	-0.30069	0.00358661	0.190547
BC018507	-0.298404	0.00386237	0.200002
Fam45a	0.297961	0.00391788	0.200341
Shisa9	0.29534	0.00426163	0.200385
Tango2	-0.297449	0.00398303	0.201158
Rab27b	-0.296998	0.00404119	0.201606
Ctss	0.295464	0.00424472	0.20191
Tfec	-0.295694	0.00421362	0.202789
Fads3	0.295928	0.00418227	0.203676
Rasd1	0.294092	0.00443449	0.203827
Cdkn1c	0.29613	0.00415532	0.204802
Stmn1	-0.29428	0.00440803	0.204913
Gja1	-0.290694	0.00493732	0.210392
Trim21	0.292711	0.00463307	0.210589
Bcam	0.29089	0.00490702	0.211302
Zfp97	0.2915	0.00481378	0.211744
Pdzk1ip1	0.291131	0.00486992	0.211935
Neat1	0.291808	0.0047672	0.211975
Smc4	-0.29185	0.00476089	0.21402
Cd82	0.289471	0.00513033	0.216363
Ahnak	0.288882	0.00522577	0.218139
Cpsf3	-0.288484	0.00529105	0.218633
Tha1	-0.285936	0.0057265	0.225249
Meg3	0.286174	0.00568448	0.225768
Zfp36	0.285447	0.00581361	0.226498
Ift88	-0.286276	0.00566661	0.227264
Cbx7	0.286897	0.00555864	0.227393
Cenpf	-0.286554	0.00561812	0.22755
Fabp5	-0.284719	0.00594554	0.229453
AC123687.1	-0.283069	0.00625431	0.234726
Anxa3	-0.283251	0.00621968	0.235588
Cenpk	-0.282574	0.0063497	0.23614
Slfn2	0.283367	0.00619748	0.236941
Cdt1	-0.280907	0.00668044	0.244003
Vps54	-0.281097	0.00664195	0.244783
Cacybp	-0.279842	0.00689946	0.249773
Nkg7	-0.278272	0.00723422	0.252938
Birc5	-0.278549	0.00717409	0.252998
Ndrg1	-0.279052	0.00706613	0.253562
Lmnb1	-0.278754	0.00712985	0.253624
Frmd4b	-0.277367	0.00743354	0.255539
Ccdc132	-0.277566	0.00738938	0.256173
Rasa2	-0.276649	0.00759509	0.258916
Gp1bb	-0.275725	0.00780751	0.259666
Nras	-0.276255	0.00768498	0.259816
Top2a	-0.275936	0.00775866	0.260157
Pdgfc	0.27511	0.00795182	0.260234
Mplkip	-0.275147	0.00794315	0.262047
Hk3	0.274072	0.00820066	0.264151
Fbxo4	0.274251	0.00815736	0.264842
Asf1b	-0.27226	0.00865174	0.270172
Exog	-0.273032	0.00845702	0.270281
Ppap2b	-0.271326	0.00889254	0.271474
Arhgap5	-0.271042	0.00896695	0.271718
Emcn	0.272298	0.00864197	0.271943
Zfp367	-0.271495	0.0088486	0.272164
Wbscr27	-0.269452	0.00939372	0.272538
Gfi1	0.268691	0.00960414	0.272838
Gp5	-0.27165	0.00880829	0.272977
Sox6	-0.268898	0.00954657	0.273099
Tnfsf11	0.270327	0.00915656	0.273413
Lyrm5	-0.269067	0.00949966	0.27367
Ubxn2b	-0.270521	0.00910482	0.273867
Osbpl2	-0.272308	0.00863953	0.273974
Isyna1	-0.269497	0.00938128	0.274121
Slc43a1	-0.269644	0.00934113	0.274911
Trim13	-0.269733	0.00931698	0.276187
Hemgn	-0.267774	0.00986316	0.278263
Rasip1	0.266723	0.0101676	0.281037
Fam64a	-0.267125	0.0100503	0.2816
Xpo1	-0.266801	0.0101446	0.282309
Nuf2	-0.265999	0.0103821	0.28504
Gng12	-0.265546	0.0105182	0.286851
Gimap4	0.264342	0.0108878	0.294965
Plk2	0.262896	0.0113467	0.29565
Bmp4	0.26334	0.0112039	0.295696
BC005561	-0.263756	0.0110718	0.296029
Ccnb2	-0.263067	0.0112917	0.296102
Prim1	-0.26395	0.0110105	0.296327
Igf1	0.261257	0.0118871	0.29651
Cyb5d2	-0.262278	0.0115479	0.297108
Aftph	0.261394	0.011841	0.297173
Sh2d5	-0.263351	0.0112005	0.297525
Mdn1	-0.26241	0.0115046	0.297868
Plcb1	-0.261493	0.011808	0.298175
Shisa5	0.260837	0.012029	0.298233
Tbcd	-0.261611	0.0117686	0.299024
Ccbl1	-0.260505	0.0121424	0.299229
Mvd	0.26168	0.0117456	0.300306
Knstrn	-0.258707	0.0127724	0.30202
Lrdd	0.258407	0.0128803	0.302821
Dynll1	-0.258793	0.0127418	0.303047
Gfi1b	-0.257942	0.013049	0.303301
Ercc6	-0.258014	0.0130228	0.30442
Arid2	-0.258827	0.0127295	0.304527
Atp5s	-0.258986	0.0126729	0.304955
1810011H11Rik	-0.259112	0.0126282	0.305678
Mib1	-0.259224	0.0125884	0.306528
Rasa3	-0.25936	0.0125405	0.307189
Cdca3	-0.256446	0.0136049	0.307486
Abi1	-0.256845	0.0134547	0.307489
H2afz	-0.25723	0.0133113	0.307649
Kctd18	-0.256157	0.0137148	0.308267
Cacna2d4	0.256526	0.0135746	0.308506
Zfp160	-0.256859	0.0134497	0.309101
Ints6	0.255854	0.0138306	0.309171
Mmp2	-0.255627	0.0139179	0.309432
Nmd3	-0.254877	0.01421	0.312528
Arfgef1	-0.255043	0.0141449	0.312777
Prnp	0.25464	0.0143033	0.312898
Yipf6	-0.253685	0.0146854	0.319547
Crot	-0.252322	0.0152455	0.323142
Slco4a1	-0.252818	0.0150394	0.323806
Atg10	0.252395	0.0152148	0.324171
Tnfaip8l1	-0.252957	0.0149822	0.324282
Map3k9	0.252485	0.0151774	0.325066
Bpnt1	-0.251192	0.0157238	0.328178
Pex12	0.25128	0.015686	0.329069
Smpdl3a	0.251399	0.0156351	0.329691
Limd1	-0.250317	0.0161028	0.331021
Tbxa2r	-0.250104	0.0161964	0.331282
Gstm1	0.250441	0.0160487	0.331576
Gm10226	-0.250517	0.0160155	0.33257
Clpb	-0.24899	0.0166931	0.334746
Shcbp1	-0.249504	0.0164624	0.335047
Zfp41	0.248996	0.0166904	0.33634
Rcc1	-0.248582	0.0168782	0.336806
Slain1	-0.249082	0.0166516	0.337219
Serpina3g	0.248019	0.0171368	0.338664
Cdc16	-0.247819	0.0172293	0.338853
Bace2	-0.248027	0.0171331	0.340233
Sat1	0.247217	0.0175107	0.34274
Mfsd2b	-0.247013	0.0176069	0.342983
Atp2b4	-0.24663	0.017789	0.344887
Serpina3f	0.246346	0.0179247	0.345878
Slc25a32	-0.245798	0.0181897	0.349345
Neo1	0.245346	0.0184106	0.351935
Zfp329	0.244429	0.0188663	0.358968
Zfp30	-0.244213	0.018975	0.359365
Snx31	-0.243492	0.0193417	0.359649
Klrb1c	0.243636	0.0192679	0.359914
Sgsm2	-0.243267	0.0194571	0.360159
Car8	0.243875	0.0191462	0.360936
AC136008.1	0.243662	0.0192547	0.361318
Ung	-0.242563	0.0198231	0.36528
Ube2e3	-0.242208	0.02001	0.365432
Sox18	0.242297	0.0199629	0.366208
Il4ra	0.241474	0.0204005	0.370909
Asah1	0.238195	0.0222269	0.380443
Tbc1d25	-0.238425	0.0220945	0.381367
Rdh14	0.238215	0.0222157	0.381848
Prc1	-0.238679	0.0219489	0.382079
Parp9	0.238452	0.022079	0.382716
Lmcd1	0.237742	0.0224902	0.383344
Uhrf2	-0.237578	0.022586	0.383381
Rad51ap1	-0.238701	0.0219363	0.383491
S100a6	0.238836	0.0218593	0.383786
Lyplal1	-0.239788	0.0213232	0.384268
Ccdc136	0.237278	0.0227626	0.384782
E2f5	0.238853	0.0218495	0.385267
Kif4	-0.239004	0.021764	0.38542
Papss1	-0.239809	0.0213113	0.385752
Bzw2	-0.239056	0.0217347	0.386575
Zfp715	-0.235654	0.0237368	0.386863
Srxn1	0.239167	0.0216719	0.387141
Apln	-0.239322	0.0215842	0.387266
H2-Ob	-0.235128	0.0240606	0.387508
Gata1	-0.235414	0.0238841	0.387718
Pdk4	0.235689	0.0237158	0.388067
March7	0.234889	0.0242084	0.38836
B3galnt1	0.235179	0.024029	0.388529
Riok3	-0.235776	0.0236625	0.38875
Orc4	-0.236525	0.0232097	0.389124
Uba7	0.236668	0.0231242	0.389286
Pibf1	-0.236115	0.0234571	0.390074
Gpd2	-0.23579	0.0236543	0.390181
Cenpi	-0.235844	0.0236215	0.391217
Asb1	-0.23615	0.0234355	0.391306
Edc3	-0.233865	0.0248519	0.394046
2610318N02Rik	-0.233507	0.0250806	0.394615
Pias1	0.233879	0.0248428	0.395435
Speg	0.232823	0.0255219	0.395474
Tpx2	-0.233521	0.0250716	0.395996
Wars	-0.233956	0.024794	0.3962
Ugdh	-0.232835	0.0255141	0.396856
Strn3	-0.232856	0.0255001	0.398152
Sdpr	-0.232991	0.0254129	0.39831
H19	0.232233	0.0259073	0.399931
B3gnt5	-0.232035	0.0260382	0.40044
Ccdc88a	-0.231366	0.0264839	0.40126
Gimap6	0.23062	0.0269884	0.401469
Mapk4	-0.229874	0.0275008	0.401787
Kif20b	-0.230409	0.0271323	0.402148
Naa15	-0.229694	0.0276256	0.402174
Melk	-0.229976	0.0274301	0.402191
Tmub2	0.231562	0.0263528	0.402253
Ccdc17	-0.230095	0.0273481	0.40243
Kcnip4	-0.231393	0.0264653	0.40247
Etohi1	-0.230948	0.0267652	0.402541
Exoc7	-0.230798	0.0268669	0.402589
Runx2	-0.23108	0.0266762	0.402682
Slamf8	0.230638	0.0269757	0.402746
Cenpe	-0.231652	0.0262922	0.402832
Hbp1	0.230139	0.0273179	0.403438
Aqp1	-0.228601	0.0283944	0.407564
Mdm1	-0.228447	0.0285038	0.407703
AI848285	0.228284	0.0286209	0.407952
Tmem176a	0.22889	0.0281894	0.408926
Dennd1b	-0.228605	0.0283916	0.408959
Yars2	-0.227945	0.028864	0.409989
Il12rb2	-0.228627	0.0283761	0.41018
Syncrip	-0.22704	0.0295237	0.412203
1700049G17Rik	0.226881	0.0296408	0.41243
Hdgfrp2	-0.2274	0.02926	0.412748
Ipo5	-0.227526	0.0291678	0.412871
Pfn2	0.227215	0.029395	0.413228
Ubl3	0.225974	0.0303161	0.413391
Mif	-0.226509	0.0299162	0.413449
Ehd3	0.226645	0.0298156	0.413456
Ocln	0.22705	0.029516	0.413508
Ppp6c	-0.226335	0.0300456	0.41384
Slc25a25	-0.226009	0.03029	0.414415
Nxpe4	0.225333	0.0308018	0.414486
Gyg	0.22546	0.0307052	0.41455
AW112010	0.225576	0.0306174	0.414733
Slc14a1	-0.226096	0.0302252	0.414917
Metap1d	-0.225615	0.0305875	0.415706
Tpd52	0.224824	0.0311921	0.416996
Ncapd2	-0.224637	0.0313361	0.417556
Stx12	0.224877	0.0311509	0.41781
Tm7sf3	-0.224334	0.0315713	0.417967
Cnot10	-0.224363	0.0315484	0.41902
Bet1l	-0.223599	0.0321475	0.422859
H2-M3	0.223417	0.0322916	0.423392
Fam178a	-0.22323	0.0324407	0.423989
Atg16l1	-0.223617	0.0321336	0.42404
Sypl	-0.222904	0.0327013	0.426034
Rspry1	-0.221942	0.0334798	0.426663
Gimap1	0.221389	0.0339347	0.427139
Grn	0.221229	0.0340667	0.427485
Gk5	0.222373	0.033129	0.427521
Ncoa2	0.222628	0.0329231	0.427561
Pola1	-0.22198	0.0334488	0.427601
Atm	-0.22221	0.033261	0.427875
Hsd17b7	0.221427	0.0339029	0.428055
1810024B03Rik	-0.222391	0.0331145	0.428685
Igsf10	0.221995	0.0334365	0.428784
Ezh1	0.221577	0.0337791	0.429141
Hmmr	-0.221431	0.0339001	0.429345
Nek2	-0.220903	0.0343382	0.429574
Zfp260	-0.220594	0.0345974	0.431497
Trim47	0.220238	0.0348981	0.433924
1190002N15Rik	-0.219424	0.0355931	0.43464
Myo9b	-0.219918	0.0351694	0.434656
Ncapg	-0.220033	0.0350721	0.434766
D16Ertd472e	-0.219242	0.0357502	0.435259
Pdp1	0.219474	0.0355501	0.435414
Zfp386	-0.219541	0.0354926	0.436015
Car3	-0.219609	0.035434	0.436607
Ccne2	-0.217853	0.0369674	0.43707
Bdh1	0.218445	0.0364439	0.437198
Ankrd39	-0.217911	0.0369158	0.437725
Mtmr9	0.218499	0.0363971	0.437921
Athl1	-0.218855	0.0360857	0.43804
F2rl2	-0.218731	0.0361937	0.438051
Xxylt1	0.218606	0.0363026	0.438072
Hs2st1	-0.218109	0.0367404	0.438185
Gpr160	0.217911	0.0369151	0.438989
Esam	-0.218115	0.0367346	0.439397
Fnip1	0.217424	0.0373496	0.440316
Neto2	0.217188	0.0375617	0.441544
Clcn3	-0.216956	0.0377713	0.442736
Cldn5	0.21647	0.0382134	0.442842
Champ1	-0.216537	0.0381523	0.44339
Lats1	0.216265	0.0384004	0.443753
Emb	0.216616	0.0380795	0.443805
Irs3	0.215787	0.0388415	0.443835
Rab18	-0.215967	0.0386752	0.444417
Ndufaf1	-0.216654	0.0380452	0.444672
Clock	0.215819	0.0388121	0.444741
2810417H13Rik	-0.215192	0.0393954	0.44519
Zfp119b	0.216006	0.0386387	0.445248
Ska1	-0.215534	0.0390766	0.445277
AC102739.1	-0.215388	0.0392123	0.445583
Dlgap5	-0.215219	0.0393702	0.446137
Bmi1	0.214911	0.0396603	0.446948
Ppm1l	0.214568	0.0399837	0.448124
Tmod2	0.214615	0.0399391	0.448854
Uhrf1	-0.214064	0.0404651	0.45228
Arid5b	0.213633	0.0408794	0.453196
Dtnbp1	-0.211057	0.0434332	0.453256
Kif2c	-0.210943	0.0435497	0.453316
Samsn1	-0.21381	0.0407087	0.453763
Slc35d1	-0.213658	0.0408557	0.454164
Tmem38a	0.211284	0.0432035	0.454336
Tgfbr2	0.210733	0.0437637	0.454387
4930447C04Rik	0.211058	0.0434322	0.454405
Mynn	0.213148	0.0413506	0.454723
Zfp93	-0.211138	0.0433514	0.454723
Ddx52	-0.211351	0.0431348	0.454783
Srsf2	-0.213221	0.0412791	0.45516
Fam198a	0.213331	0.0411726	0.455213
Wdr45b	0.210543	0.0439585	0.455254
Rgs1	-0.211355	0.0431314	0.455923
AC114820.1	-0.211569	0.0429155	0.455997
Zc3h13	-0.211677	0.0428063	0.456021
Dcaf12l1	0.21022	0.0442908	0.456385
Gbp10	0.211414	0.043072	0.456474
1700012B15Rik	0.211731	0.0427522	0.456633
BC017643	-0.211931	0.0425522	0.456883
Spag5	-0.212143	0.0423411	0.457016
Cmtm6	0.212818	0.041674	0.457051
Gapvd1	-0.210232	0.0442783	0.457408
Zfp712	0.211989	0.042494	0.457459
Rnf121	-0.209895	0.044628	0.457554
Ptpn7	-0.209453	0.045089	0.457693
S1pr1	0.211743	0.0427403	0.457701
Mast4	0.21219	0.0422945	0.45772
Tinagl1	0.209653	0.0448796	0.457839
Pemt	-0.212628	0.0418606	0.45787
Ifi27l1	-0.209757	0.0447718	0.457881
Notch1	-0.209941	0.0445797	0.458207
Tc2n	0.209067	0.0454956	0.458407
Rad52	0.209456	0.0450862	0.458802
Cdca8	-0.212198	0.0422859	0.458841
Aspm	-0.212291	0.0421941	0.459063
Phf13	0.209082	0.0454802	0.459384
Pex13	-0.209172	0.0453847	0.459554
2810403D21Rik	-0.212346	0.0421396	0.459692
B230120H23Rik	-0.207821	0.0468274	0.466086
Pygm	0.208227	0.0463905	0.466276
AI504432	-0.207863	0.0467819	0.466769
Spry1	-0.20788	0.0467644	0.467735
Htt	-0.207548	0.0471235	0.467895
2610015P09Rik	-0.207932	0.0467075	0.468311
4931406C07Rik	0.20675	0.047999	0.472005
Tor1a	-0.206606	0.0481577	0.472431
Mamdc2	0.206799	0.0479439	0.4726
Ccser2	-0.206996	0.0477275	0.472745
9030619P08Rik	-0.206855	0.0478828	0.473137
Agpat2	-0.206309	0.0484878	0.473398
Wls	0.206403	0.0483828	0.473504
Qsox2	-0.205582	0.0493026	0.474558
Stag1	-0.20608	0.0487431	0.474758
Vim	-0.205663	0.0492107	0.47479
Smtnl1	0.205791	0.0490669	0.475647
Tgm1	0.205884	0.0489623	0.47576
Ddit3	-0.205677	0.0491957	0.475768
Gm12185	0.204372	0.0506845	0.476644
Irf1	0.20504	0.0499173	0.477106
Gm11346	0.205141	0.049802	0.477119
Tnfrsf21	-0.204412	0.0506382	0.477306
Ltbp4	0.205175	0.0497641	0.477875
Zfp958	0.204424	0.0506244	0.478278
Lmbrd2	-0.204713	0.0502914	0.478446
Pfkp	-0.204803	0.0501882	0.478577
Arhgap15	-0.204459	0.0505837	0.478999
Ndrg3	0.204467	0.0505746	0.480024
Pi4k2a	-0.203957	0.0511651	0.48006
Ube2c	-0.203823	0.051322	0.48043
Tm9sf4	-0.20338	0.0518408	0.480885
Ercc4	0.203393	0.0518258	0.481839
Gdf3	-0.203038	0.0522441	0.482438
Ckap2l	-0.203428	0.0517844	0.482551
Ccdc130	-0.203107	0.0521628	0.482777
Zfp939	0.203429	0.0517834	0.483643
Creb1	-0.202457	0.0529356	0.484449
Dpp4	-0.202552	0.0528229	0.484502
Ado	-0.202347	0.053068	0.484577
Spc24	-0.202217	0.0532243	0.484921
Dcaf12	-0.201912	0.0535914	0.485026
Cenph	-0.202594	0.0527727	0.485129
Trim37	0.201685	0.0538662	0.485365
Nwd1	-0.201974	0.0535173	0.485429
Pf4	-0.202641	0.052716	0.485699
Zfp493	-0.201748	0.0537902	0.48575
Ahrr	0.20203	0.0534491	0.485888
Ifit2	-0.201443	0.0541616	0.486954
Muc1	0.201243	0.0544058	0.487009
Prom2	0.201332	0.054297	0.487101
Them4	-0.199962	0.0559929	0.487353
Efna1	0.200822	0.0549233	0.487376
Cttn	0.200148	0.0557597	0.487397
Camk1d	-0.200979	0.0547299	0.487776
Ifi27l2a	-0.200018	0.0559228	0.48778
Pbx1	-0.20086	0.0548759	0.488013
St7	0.200172	0.0557302	0.488182
Msl2	-0.199404	0.0566953	0.488272
Nrap	0.201027	0.0546709	0.488313
Rb1	-0.200631	0.0551591	0.488408
Fbp1	-0.200426	0.0554141	0.488552
Ptpre	-0.199468	0.0566151	0.48861
Slc25a15	-0.20032	0.0555455	0.488657
Gbp4	0.200223	0.0556667	0.488672
Ep300	0.200494	0.0553289	0.488854
Il12a	-0.199511	0.0565603	0.489169
Adat2	0.199562	0.0564954	0.489642
Bank1	0.198622	0.0576932	0.48965
Tuba8	-0.199616	0.0564277	0.490094
Dusp6	-0.198269	0.0581473	0.490451
Stx7	-0.198622	0.0576927	0.490664
Zranb2	-0.198683	0.0576145	0.49102
Sepn1	0.198393	0.0579882	0.491134
Fem1b	-0.198281	0.0581321	0.491337
Nrg4	0.198716	0.0575717	0.491679
Lhfpl2	-0.198752	0.0575256	0.492313
Tceanc	-0.198819	0.05744	0.492611
Chst7	0.198895	0.0573428	0.492811
Kras	-0.197686	0.0589056	0.493793
Gtf2a1	-0.196976	0.059839	0.494524
Hdac2	-0.197691	0.0588992	0.494753
Hspa4l	-0.197019	0.0597827	0.495059
Dnajb14	0.197724	0.058856	0.495407
Rgs7bp	0.197143	0.0596188	0.495708
Zbtb21	-0.197019	0.0597823	0.49606
Lama5	0.19718	0.0595691	0.496304
Cds1	-0.196709	0.060193	0.496447
Hipk3	0.197243	0.0594862	0.496625
Bhlha15	0.197266	0.0594568	0.497394
Pxk	-0.196426	0.0605699	0.49855
Ramp1	-0.196329	0.0607002	0.498619
Pop1	0.196195	0.0608802	0.499095
Fbxo44	0.196072	0.0610454	0.499449
Gm4759	-0.194941	0.0625811	0.500013
Cbll1	-0.195837	0.0613618	0.500038
Soat2	-0.195258	0.0621475	0.500459
Iba57	0.194985	0.0625215	0.500515
Ccna2	-0.195703	0.0615432	0.500519
Pmm1	-0.195861	0.0613292	0.500769
Nhlrc2	-0.195036	0.0624511	0.500931
Slc16a12	-0.195293	0.0621004	0.501066
Narf	-0.195092	0.0623755	0.501308
Zbtb25	-0.195534	0.0617716	0.501379
Zfp52	0.195403	0.061951	0.50184
Pla2g15	0.195297	0.0620942	0.502006
Anxa7	0.194475	0.0632235	0.50318
Hif1a	-0.194505	0.063182	0.50383
Agl	-0.194293	0.0634759	0.504208
Msra	-0.193779	0.0641927	0.508914
Spire2	0.193556	0.0645066	0.509428
Pqlc3	0.193607	0.0644345	0.509843
Vbp1	-0.193413	0.0647073	0.510028
Tmem50b	-0.193273	0.0649058	0.510609
Flt3	-0.193157	0.0650697	0.510915
Gm9085	0.192962	0.0653465	0.511127
Malat1	0.193037	0.0652394	0.511266
Heatr5b	-0.192579	0.0658919	0.511481
Gcnt2	0.192703	0.0657154	0.512054
Agtr1a	-0.192607	0.0658526	0.512148
Dach1	-0.192761	0.0656328	0.512387
Lgals3bp	0.192277	0.0663263	0.513878
Fem1c	-0.192075	0.0666165	0.514179
Rnf168	-0.191782	0.0670418	0.514548
Stx16	0.192119	0.0665542	0.514669
P2ry13	-0.191844	0.0669508	0.514816
Sh3d21	0.191931	0.0668259	0.514823
Krt8	0.19138	0.0676273	0.51807
Zmym4	-0.191088	0.0680548	0.5194
Sh3glb1	-0.191128	0.0679955	0.519918
AC165259.1	0.190777	0.0685134	0.51999
Optn	-0.190646	0.0687071	0.520494
Ermp1	-0.190549	0.0688504	0.520616
Brd7	-0.190803	0.0684752	0.520666
Cdc25b	-0.190813	0.0684592	0.521514
Ankrd50	0.190288	0.0692388	0.522586
U2surp	-0.190089	0.069535	0.522893
Eltd1	-0.19014	0.0694589	0.523282
Fam217a	0.189898	0.0698209	0.52408
E130308A19Rik	-0.189617	0.0702431	0.526283
Met	0.1894	0.0705715	0.527777
8430419K02Rik	-0.189081	0.071056	0.529464
E330009J07Rik	0.189094	0.0710346	0.53027
AC123702.2	0.188862	0.0713892	0.53098
Necap1	0.188351	0.0721729	0.532933
Clu	0.188384	0.0721216	0.533517
Cyth4	0.188445	0.0720276	0.533787
Casp12	-0.188145	0.0724897	0.534308
Srsf7	-0.188475	0.0719814	0.534413
Fam107b	-0.187987	0.0727353	0.535154
Psd4	-0.187889	0.0728866	0.535304
Cryz	0.187639	0.0732756	0.537197
Rhov	0.187523	0.0734578	0.537569
Smo	0.187224	0.0739249	0.538099
Tmem168	0.187139	0.0740597	0.538123
Psrc1	-0.187014	0.0742552	0.538587
Dennd2d	0.186568	0.0749612	0.53893
Hras1	-0.187233	0.0739107	0.538955
Aldh1a1	-0.186886	0.0744575	0.539098
Elovl5	-0.187291	0.0738197	0.539253
Scd2	-0.186437	0.0751692	0.539478
Fam69a	-0.186599	0.074912	0.539525
Spata1	0.186744	0.0746822	0.53977
Slc2a12	0.186642	0.0748444	0.539988
Rassf4	-0.185527	0.07663	0.541412
Pofut2	-0.185587	0.0765322	0.541657
Gpr63	0.186161	0.0756097	0.541689
Sesn1	0.184768	0.0778642	0.541712
Gm4944	-0.185663	0.0764102	0.541731
Neurl3	0.18483	0.0777628	0.541929
Itfg3	0.185974	0.0759099	0.541941
Tmem161a	0.184905	0.0776396	0.541994
Bbs5	0.184339	0.0785693	0.542009
Spcs3	-0.18572	0.0763185	0.54202
Sfrp1	0.186024	0.0758301	0.542318
Ppif	-0.184952	0.077563	0.542384
Nasp	-0.184624	0.0781005	0.542434
Zdhhc17	-0.185762	0.0762495	0.542472
Socs2	0.18517	0.0772081	0.542685
Zfp937	0.185325	0.076956	0.542778
Ggt1	-0.184346	0.0785578	0.542845
Cyth3	0.185237	0.0770994	0.542854
Esco2	-0.184499	0.0783059	0.542939
Tmie	0.184974	0.0775268	0.543059
Calcrl	0.185038	0.0774232	0.543264
Serp1	-0.185768	0.0762404	0.543352
Rnf34	-0.184378	0.0785051	0.543398
Ppp4r1l-ps	-0.184122	0.0789278	0.543566
Klhl22	0.18336	0.0801959	0.545866
Pea15a	0.183802	0.0794585	0.546301
Pex2	-0.183376	0.0801697	0.546597
Pafah1b1	-0.183199	0.080466	0.546794
Mad2l1	-0.183656	0.0797017	0.547053
Usp14	-0.182995	0.0808109	0.54732
Csgalnact1	-0.183391	0.0801447	0.547338
Prdm4	-0.182891	0.0809856	0.547596
Zfp108	0.183429	0.0800802	0.547813
Rhbg	0.183499	0.0799646	0.547938
Hlf	0.183008	0.0807875	0.548069
C2cd3	-0.182356	0.0818939	0.550101
Ttll7	-0.182269	0.082042	0.550192
Rnf125	-0.18241	0.0818026	0.550391
Cdc25c	-0.182547	0.0815684	0.550627
Clk1	-0.18241	0.0818025	0.551298
Depdc1a	-0.181973	0.0825492	0.552688
Gm13562	-0.181156	0.0839604	0.553084
Gm13251	0.181206	0.0838721	0.553393
Rasal3	-0.181223	0.0838435	0.554098
4933436C20Rik	-0.181481	0.0833966	0.55473
Tmem71	0.181227	0.0838371	0.554952
Klhl15	-0.181696	0.0830252	0.554966
Fcer2a	-0.181377	0.0835758	0.555019
Ptplad2	0.181532	0.0833083	0.555045
Relb	0.180673	0.0848031	0.55506
Clcn6	0.181264	0.0837718	0.555419
Tlr2	-0.180331	0.0854031	0.555432
Zfp85-rs1	0.181563	0.0832541	0.555588
Nfyb	-0.180539	0.0850383	0.55571
Mpdz	0.180384	0.0853102	0.555712
Fam135a	0.180675	0.0848	0.555929
Tmem154	0.180418	0.0852503	0.556207
Irgm2	0.179725	0.086478	0.556233
Mtrf1	0.179798	0.0863466	0.556262
Cnnm3	-0.180706	0.0847456	0.556465
Atrx	-0.179829	0.0862922	0.556789
Tmtc3	0.180736	0.0846928	0.557012
Ublcp1	0.179998	0.0859931	0.557496
Cln5	-0.179841	0.0862713	0.557534
Zfp324	0.180066	0.0858724	0.557598
Ept1	-0.179523	0.0868383	0.557674
Pex19	-0.179894	0.0861772	0.557806
Pdhx	-0.17916	0.0874878	0.558338
Chst11	-0.179178	0.0874552	0.559003
Cks1b	-0.179273	0.0872852	0.559665
Slc6a15	0.17918	0.0874511	0.559851
Tnfsf4	-0.178849	0.0880482	0.560167
Ccdc25	-0.178867	0.0880158	0.560833
Nipa2	-0.178655	0.0883983	0.561521
Cdkn3	-0.177976	0.089635	0.56153
P2ry10	0.178	0.0895912	0.562116
Sgk3	-0.17806	0.0894814	0.56229
Rasd2	0.178125	0.0893633	0.562411
Neil3	-0.178192	0.089241	0.562507
Trpm7	-0.178227	0.0891757	0.562963
Mcm3	-0.177723	0.090099	0.563573
Hhex	-0.178398	0.0888645	0.563607
Ttc14	-0.178245	0.0891445	0.563636
Gtdc2	-0.17826	0.0891163	0.56433
Fan1	0.177541	0.0904343	0.564807
Prep	-0.177056	0.0913324	0.566094
Bclaf1	-0.177276	0.0909238	0.566135
mmu-let-7d	-0.177072	0.0913031	0.566772
Zkscan4	0.177286	0.0909065	0.566891
Tnfaip8	0.176903	0.0916171	0.567
Guf1	-0.17712	0.0912141	0.56708
Sidt2	0.176057	0.0932039	0.568224
Zfp868	-0.176107	0.0931105	0.568502
4930596I21Rik	0.176143	0.0930414	0.568929
Dcaf15	0.176215	0.0929073	0.56896
Chuk	0.175909	0.0934851	0.569091
Cyfip1	-0.176277	0.0927896	0.569091
Eps8	0.176329	0.0926927	0.56935
Rab34	0.176472	0.0924241	0.56941
Slc25a45	0.175807	0.0936772	0.569412
Tnfsf9	-0.176381	0.0925934	0.569596
Helz	-0.176493	0.0923833	0.570018
Zfp119a	-0.175598	0.0940737	0.570129
Upk1b	0.176529	0.092316	0.570462
Serpinb8	0.175634	0.0940068	0.570568
Fbxo40	0.175255	0.0947293	0.573252
Yipf5	0.175088	0.0950498	0.573495
Plk1s1	0.175112	0.0950031	0.57406
Fam126b	-0.174289	0.0965907	0.575996
Ubtd1	0.174462	0.0962547	0.576513
Acadsb	-0.174388	0.0963999	0.576539
Cdk1	-0.174304	0.0965628	0.57667
Igsf9	0.17448	0.0962214	0.577159
Cstf1	-0.17409	0.0969788	0.577468
Alg10b	-0.17451	0.0961631	0.577656
Tmpo	-0.174641	0.0959103	0.577835
St7l	-0.174541	0.0961031	0.578145
Gstm2	-0.173902	0.0973453	0.578808
Fbn1	0.173356	0.0984162	0.579282
Fam214b	0.17339	0.0983508	0.579731
Ncf2	0.173417	0.0982977	0.580254
Tia1	-0.173467	0.098198	0.580503
Fes	0.173669	0.0978018	0.580678
Ift81	-0.173487	0.0981598	0.581117
AL844859.1	-0.173556	0.098024	0.581154
Acy3	0.173039	0.0990429	0.582133
Fam105a	-0.17281	0.0994985	0.582301
Ogfrl1	-0.172832	0.0994544	0.582877
Cd83	0.172885	0.0993489	0.583094
Eapp	-0.172494	0.100128	0.583479
Sc4mol	0.172397	0.100322	0.583782
Cstf2t	0.172514	0.100088	0.584078
Trmt11	-0.17257	0.0999772	0.584266
Hnrpll	-0.172275	0.100566	0.584369
Sema7a	0.172199	0.100719	0.584429
Eno2	0.171493	0.102143	0.586866
Pvr	-0.171521	0.102088	0.587372
Mvk	-0.171281	0.102575	0.587692
Bdp1	-0.17176	0.101602	0.587886
Ankrd26	0.171689	0.101748	0.587895
Zfp940	0.171544	0.102041	0.587927
Nr1d2	0.171607	0.101913	0.58802
Rgmb	0.171312	0.102511	0.588153
Cyp26b1	0.171802	0.101519	0.588236
Tra2b	-0.171006	0.103136	0.590084
Cdpf1	-0.170675	0.103815	0.592309
Gm15609	-0.170442	0.104295	0.592568
Acad9	0.17037	0.104443	0.592588
Gpr180	0.170493	0.104189	0.59279
Peo1	-0.169788	0.10565	0.592859
Copg2	-0.170193	0.104809	0.593021
Dcdc2b	-0.170541	0.104091	0.59306
5830428H23Rik	0.170679	0.103806	0.593086
Haus2	-0.17009	0.105023	0.593411
Kctd9	-0.169799	0.105629	0.593553
Hspa1a	-0.169864	0.105493	0.593605
Trib3	0.170212	0.104771	0.593623
Jam3	0.169918	0.10538	0.593783
Sh3gl3	0.169609	0.106025	0.594146
Mettl7a1	0.169933	0.10535	0.594435
Zfp189	-0.169299	0.106674	0.594523
Ttc30a2	-0.16939	0.106483	0.595081
Lin54	-0.169316	0.106637	0.595132
Gm14540	-0.169436	0.106386	0.595356
Ssr1	0.168928	0.107455	0.59725
Chm	0.168965	0.107376	0.597626
Cyp4b1	0.168578	0.108197	0.598932
Srd5a3	-0.168631	0.108083	0.599113
Oas3	0.168653	0.108036	0.599666
Nhp2	-0.167843	0.109764	0.600299
N6amt2	0.167955	0.109525	0.600596
Naa35	-0.167874	0.109698	0.600742
Spice1	0.168005	0.109418	0.600815
Manea	-0.168063	0.109293	0.600936
Pwp1	-0.167661	0.110156	0.601634
Gadd45b	0.168068	0.109283	0.60169
Zfp68	-0.167568	0.110356	0.601926
Phf8	-0.167427	0.110661	0.601985
AC164431.1	0.167489	0.110528	0.602059
Hibch	0.168099	0.109216	0.602131
Ctsl	0.168114	0.109184	0.602765
AL663030.1	-0.166593	0.112474	0.603023
Pfkm	-0.168124	0.109163	0.603467
Rab5a	-0.166755	0.112121	0.603507
Kpna3	0.166483	0.112716	0.603533
Grin3b	0.166596	0.112468	0.603787
Zfp287	0.167203	0.111146	0.603821
Inpp4b	-0.166782	0.112061	0.60398
Gimap7	0.166833	0.111951	0.604181
Gjb3	0.167088	0.111395	0.604372
Gtf2h4	-0.166601	0.112456	0.604515
Ptger4	0.166847	0.11192	0.60481
Capn5	-0.1669	0.111804	0.604982
Mylk3	-0.166941	0.111714	0.605297
Paqr5	-0.166182	0.113376	0.60627
Cd96	-0.166087	0.113585	0.606599
Slc25a24	-0.166007	0.113762	0.60675
Lonrf1	-0.165849	0.114111	0.607816
Nt5m	0.165681	0.114485	0.609016
Tbxas1	0.165193	0.115569	0.609237
Tmem204	0.165254	0.115432	0.609304
Upp1	0.165585	0.114696	0.609348
Mtfr1	0.165105	0.115766	0.60949
Dazl	-0.165282	0.115371	0.609766
Gm711	-0.164603	0.116894	0.609935
Larp1b	-0.165371	0.115173	0.610297
Cyp2j9	0.165427	0.115047	0.610422
Luc7l2	-0.16529	0.115353	0.61046
Pck2	-0.16489	0.116249	0.610466
Zfp606	0.164686	0.116708	0.610521
Pafah2	-0.164816	0.116415	0.610549
Cldn4	-0.164744	0.116576	0.610615
Rrp1b	-0.164611	0.116876	0.610622
Rmnd5b	0.164457	0.117224	0.61088
Pla2g7	0.164892	0.116244	0.611222
Oas2	0.16414	0.117941	0.613831
Naaa	-0.163936	0.118406	0.615469
Xbp1	0.163866	0.118564	0.615511
B3galt6	-0.163679	0.118992	0.616949
6330549D23Rik	0.163396	0.119639	0.618736
9630013D21Rik	-0.163413	0.119599	0.619313
Krt18	0.163147	0.120212	0.619351
Plxdc2	0.163192	0.120107	0.619589
Inpp5f	-0.163215	0.120054	0.620099
Tmco1	-0.162834	0.120933	0.621501
Peli1	-0.162763	0.1211	0.621574
Sars2	-0.162893	0.120799	0.621588
2610020H08Rik	-0.162293	0.122191	0.621717
Trim30a	0.162344	0.122073	0.621888
Top2b	-0.162402	0.121938	0.621974
Evc	0.162176	0.122465	0.622336
Cd27	-0.162409	0.12192	0.622661
Pbk	-0.162594	0.12149	0.622794
Tial1	-0.162435	0.121859	0.623127
Rabif	-0.162043	0.122774	0.623134
Traip	0.162471	0.121776	0.623482
0610010F05Rik	-0.161893	0.123128	0.624152
Exoc4	-0.161554	0.123924	0.62432
Gbp5	0.161416	0.12425	0.624427
Timp3	0.161797	0.123352	0.624517
Ak1	0.161471	0.124119	0.624536
Slc12a2	-0.161319	0.12448	0.624814
Sept11	-0.161573	0.123878	0.62486
mmu-mir-29b-2	-0.161242	0.124662	0.62496
Zfp959	0.16116	0.124855	0.625163
Spred1	-0.161604	0.123806	0.625266
Rab33b	0.161614	0.123783	0.625921
Ier5	-0.160726	0.125887	0.626494
Stradb	-0.160942	0.125374	0.626994
Ctsc	0.160734	0.125869	0.627169
Smc5	-0.160778	0.125764	0.627407
Slamf1	0.160582	0.126233	0.627452
Nlrp5-ps	0.16078	0.125759	0.628149
Dlg2	-0.160319	0.126863	0.629819
Cul3	-0.160205	0.127136	0.630407
AC162936.1	-0.159907	0.127855	0.633206
Rab20	0.15984	0.128015	0.633231
Ctps2	0.157451	0.133891	0.633939
Ddah2	-0.159714	0.128321	0.633981
Mcm7	-0.159649	0.128477	0.633988
Syne3	-0.15754	0.133669	0.634352
Ran	-0.157471	0.13384	0.634428
Mfsd7a	0.157749	0.133146	0.634816
Anxa4	-0.157558	0.133622	0.634868
Prmt10	-0.159432	0.129006	0.635061
Osbpl1a	-0.157783	0.133062	0.635159
Iigp1	0.159474	0.128902	0.635318
Usb1	0.157562	0.133612	0.635559
Miat	0.158051	0.132397	0.635691
Gramd4	0.157924	0.132711	0.635705
Pik3r1	0.157977	0.13258	0.635823
Rsad2	-0.157788	0.133049	0.635836
Tmem186	-0.157846	0.132905	0.635891
Nsun3	-0.158086	0.132309	0.636018
Pla2g4c	-0.15922	0.129521	0.636069
Plxna2	0.158138	0.13218	0.636143
Plk1	-0.157138	0.134676	0.63618
1600012H06Rik	0.159139	0.12972	0.63628
3110043O21Rik	0.157563	0.133611	0.636293
Rap2c	0.155287	0.139387	0.636387
Cept1	0.159254	0.129437	0.636421
Gsta4	0.156993	0.135039	0.636427
Dennd4a	0.15717	0.134596	0.636536
B4galt4	0.158408	0.131513	0.636677
Cd69	-0.158154	0.13214	0.636701
Ndrg4	-0.157024	0.134962	0.636797
Gabpb1	-0.156824	0.135465	0.636965
Limk2	-0.155296	0.139363	0.636991
Cacul1	-0.158495	0.1313	0.637153
Ifit3	0.158421	0.13148	0.637275
Tubg1	-0.155151	0.139737	0.637275
Mocs1	0.158167	0.132108	0.637298
Lynx1	-0.158602	0.131035	0.637383
Gpsm2	-0.155322	0.139296	0.637395
Cad	-0.158221	0.131976	0.63741
Ddb2	0.158536	0.131197	0.637412
Plrg1	0.156848	0.135405	0.637417
Bcas3	0.158659	0.130894	0.637454
Fam175b	-0.158717	0.130753	0.637525
Qk	-0.158843	0.130444	0.637538
2010015L04Rik	-0.156651	0.135902	0.637556
Tspan7	0.158772	0.130617	0.637624
Ndc80	-0.15541	0.139071	0.637795
Elf4	-0.155339	0.139254	0.637915
Gorab	0.156494	0.1363	0.637959
Cul9	-0.158236	0.131938	0.637979
Atp6v0a2	-0.158855	0.130415	0.63816
Pbx4	-0.158914	0.130269	0.63821
0610012H03Rik	-0.15635	0.136667	0.638214
Wdfy1	-0.156655	0.135892	0.638239
Fam26e	0.15543	0.139018	0.638267
Ccdc64	0.155607	0.138563	0.638326
Ankef1	0.156525	0.136223	0.638329
4930412C18Rik	0.154443	0.141577	0.63855
Zfp78	-0.156382	0.136584	0.638557
Heg1	-0.156013	0.137524	0.638574
Spp1	-0.155635	0.138492	0.638716
Uhrf1bp1	-0.155512	0.138808	0.638737
Trub2	-0.155934	0.137727	0.638793
P2rx1	-0.154661	0.141009	0.638803
Spic	0.154479	0.141483	0.638829
Zfp191	-0.156113	0.13727	0.638844
Tacc3	-0.15605	0.137429	0.638859
Gm15663	0.155863	0.137908	0.638908
Cyb5r3	-0.15352	0.144001	0.638914
Cyp4v3	0.153575	0.143855	0.638958
Ddit4l	0.15543	0.139018	0.638984
Psen1	-0.154525	0.141363	0.638993
Tm9sf3	-0.154577	0.141226	0.63908
Tmx4	0.155664	0.138417	0.639092
Htra3	0.154675	0.140973	0.639346
Zscan12	-0.154314	0.141914	0.639363
Nop58	-0.155762	0.138167	0.639381
Fignl1	-0.15618	0.137098	0.6395
Mis18bp1	-0.156113	0.137268	0.639564
Rhoq	0.153576	0.143852	0.639642
Clp1	-0.155678	0.13838	0.639645
Emr1	0.15477	0.140726	0.639646
Slc35a1	0.154167	0.142297	0.63968
Chi3l7	0.154882	0.140435	0.639745
Gpsm1	-0.154699	0.140909	0.639767
Lgr4	-0.154213	0.142179	0.63985
Nlrc3	-0.153377	0.144379	0.639898
Ctla2b	-0.153592	0.143809	0.640146
Tceal8	-0.154775	0.140712	0.640293
Wdr17	0.152391	0.147009	0.640452
Bivm	0.153683	0.143571	0.640479
Ino80d	-0.153023	0.145318	0.640591
Actn4	0.152426	0.146914	0.640718
Mbtd1	-0.153071	0.145191	0.640719
Mfsd9	-0.152542	0.146602	0.640725
Alg3	-0.153598	0.143793	0.640771
2810055G20Rik	0.15276	0.146018	0.640915
Ppm1g	-0.153103	0.145106	0.641036
Bora	-0.153752	0.143387	0.641058
0610031J06Rik	0.152103	0.147783	0.641093
Adk	-0.15369	0.143553	0.641097
Atf1	0.152624	0.146382	0.641137
Zfp825	0.15256	0.146555	0.641204
Cdc45	-0.152441	0.146874	0.641231
Nmt2	0.153972	0.142811	0.641284
Metrnl	0.152018	0.14801	0.641399
Tsc22d1	-0.153779	0.143318	0.64145
Gm16515	0.152769	0.145994	0.641497
Casp4	0.152816	0.14587	0.641641
2810408A11Rik	0.151882	0.14838	0.641641
Ranbp1	-0.152113	0.147755	0.641651
Trak2	0.153879	0.143053	0.641667
Lyl1	0.153818	0.143214	0.641687
Nsg1	0.153103	0.145106	0.641729
Myo1c	0.152631	0.146365	0.641748
Fam83d	-0.152197	0.147529	0.642034
Gm12258	0.152834	0.145821	0.642115
Hbegf	0.152132	0.147705	0.642116
Gosr2	0.15178	0.148654	0.642146
Fgf3	-0.151891	0.148356	0.642216
Miip	-0.153105	0.145099	0.642393
Tnip3	0.151418	0.149636	0.645026
Zfp846	0.151468	0.1495	0.645121
Fam120b	-0.151177	0.150294	0.647182
D630039A03Rik	0.150959	0.150889	0.648377
Rpp25	0.150768	0.151413	0.648587
Zkscan14	-0.150811	0.151296	0.648765
Taf13	-0.150969	0.150863	0.648948
Ap5m1	0.150842	0.151209	0.649073
Atp6ap2	0.150663	0.1517	0.649138
Plagl1	0.150523	0.152086	0.650108
Gadl1	0.150401	0.152424	0.650194
Rgs19	-0.150437	0.152323	0.650441
Abcc1	-0.14942	0.155148	0.650951
Med12l	-0.14945	0.155063	0.651266
Smek1	-0.149454	0.155051	0.651884
1810026J23Rik	-0.148993	0.156344	0.651959
Mmachc	-0.150116	0.153211	0.652192
Hist1h2ae	-0.149018	0.156274	0.652333
A630033H20Rik	0.149472	0.155002	0.652349
Maged1	0.149184	0.155806	0.652376
Irgm1	0.149111	0.156012	0.652572
Vps39	0.150138	0.153149	0.652608
Cpsf2	-0.149044	0.156201	0.652692
Yaf2	-0.149209	0.155736	0.652753
Alg11	0.14995	0.15367	0.652786
Tnfrsf13c	0.148752	0.157021	0.652787
Stxbp6	0.148805	0.156872	0.652829
Plekhb1	0.148862	0.156713	0.652833
Anxa6	0.148576	0.15752	0.65287
Cep110	-0.149996	0.153542	0.652921
Ccdc66	0.149473	0.155	0.653009
Efemp2	0.148657	0.157291	0.653246
1700066M21Rik	0.148579	0.157511	0.653495
Man1a	0.148127	0.158793	0.653511
Dkkl1	0.149541	0.154808	0.653548
AC119212.1	0.14948	0.154978	0.653594
Cyp51	0.14981	0.154059	0.653758
Clic6	0.148442	0.157898	0.653775
Neil2	0.148158	0.158705	0.653806
Dr1	-0.148034	0.159057	0.653938
Sdsl	-0.14837	0.158103	0.653962
Acss2	-0.149618	0.154593	0.653989
Pde3b	0.149555	0.154769	0.65406
BC052040	-0.14819	0.158613	0.654088
Sik2	0.147954	0.159286	0.654224
Zfp944	-0.148231	0.158496	0.654262
Rnf20	-0.149649	0.154508	0.654309
Layn	-0.147865	0.15954	0.654608
Ppapdc2	-0.147807	0.159704	0.654627
Csgalnact2	-0.149666	0.154461	0.654784
Xrcc3	-0.148236	0.158482	0.654865
Oasl2	0.147317	0.161109	0.655135
Gaa	-0.147409	0.160845	0.655362
Znf41-ps	0.14735	0.161014	0.655397
C030039L03Rik	0.14767	0.160095	0.655571
Aktip	0.146647	0.163042	0.655821
Fsd2	0.146975	0.162093	0.655876
Fbxo18	-0.147414	0.160829	0.655949
Gm16299	-0.146856	0.162437	0.655971
Lhfp	-0.147184	0.16149	0.65603
Cul4a	-0.147457	0.160707	0.656108
Ppp1r16a	0.146505	0.163456	0.656196
Golph3l	-0.146775	0.162671	0.656267
Plek	-0.146995	0.162035	0.656291
Pgm1	-0.146653	0.163027	0.656407
Frmd4a	-0.146863	0.162417	0.656537
Aldoc	-0.147473	0.160659	0.656568
Fcer1g	0.147078	0.161797	0.656628
6330408A02Rik	0.146518	0.163417	0.656686
Trappc13	0.147016	0.161976	0.656702
R3hcc1l	-0.14667	0.162975	0.656845
Rlim	0.14749	0.160611	0.657027
Prkdc	-0.146367	0.163856	0.657158
Padi2	0.146301	0.164049	0.657288
1110018G07Rik	0.146089	0.164667	0.659119
Tbc1d24	0.145993	0.164948	0.659599
AC166827.1	-0.145868	0.165313	0.660412
Fundc1	0.145799	0.165516	0.660577
Tmx3	0.145636	0.165994	0.661838
Ppp3r1	0.145336	0.166879	0.664074
Dkc1	-0.145357	0.166817	0.664475
Gmpr	-0.145213	0.167242	0.664871
Rsf1	-0.14506	0.167693	0.665371
Hist1h4i	-0.145096	0.167588	0.665599
Rbpms2	-0.144867	0.168267	0.667002
Slc26a2	-0.144758	0.168589	0.66763
Slc22a18	0.144315	0.169909	0.67221
Eps15	-0.144203	0.170245	0.672239
Itgb1	0.144231	0.170163	0.672563
Pkd1	0.144019	0.170796	0.673761
Mfsd10	-0.143614	0.172016	0.674028
Fyco1	-0.143695	0.171773	0.674364
Trappc6b	0.143529	0.172271	0.674381
Hn1	0.143838	0.17134	0.674608
BC030307	-0.143617	0.172008	0.674642
Golga2	0.143873	0.171236	0.674846
Polrmt	0.143698	0.171764	0.674979
Smc6	0.143751	0.171602	0.674991
Spint1	0.143059	0.173696	0.676076
Zfand1	-0.143112	0.173535	0.676092
Zfp472	-0.143264	0.173074	0.67623
Tfcp2l1	-0.143113	0.173531	0.676722
Tubb4b	0.143265	0.173072	0.676868
9030617O03Rik	0.143144	0.17344	0.677011
Gtf3c5	0.142843	0.174353	0.677344
Far2	0.142744	0.174657	0.677881
Zfp933	0.142849	0.174334	0.677914
Perp	0.142339	0.175894	0.680099
Phospho2	0.142367	0.175808	0.680413
Rev1	-0.142231	0.176228	0.680748
Plbd2	-0.142381	0.175764	0.680888
Eif4enif1	-0.142154	0.176463	0.681013
Herc2	-0.142421	0.175644	0.681066
Ap5b1	0.142053	0.176773	0.681568
Mpp5	0.141942	0.177115	0.682243
Fam118b	-0.141835	0.177446	0.682875
Zfp91	-0.141702	0.177856	0.683811
Tiparp	0.141629	0.178081	0.684032
Ttc3	-0.141468	0.178583	0.685314
Gm5111	-0.140981	0.180096	0.685338
Srgap2	-0.141175	0.179492	0.68559
Nap1l3	-0.141389	0.178827	0.68561
Tram1l1	0.141002	0.180032	0.685732
Zfp748	0.140892	0.180373	0.685752
Gm973	0.140671	0.181066	0.68584
Iars	0.141025	0.179958	0.686089
Med13	-0.141182	0.179469	0.686142
Tefm	-0.14123	0.179321	0.686216
Ticam1	0.141059	0.179854	0.686331
Phtf2	0.140682	0.181032	0.686345
Eepd1	-0.137451	0.19136	0.686679
Slc18a2	-0.138587	0.18768	0.686728
Gpr68	0.140699	0.180978	0.686777
Gclm	-0.141236	0.179303	0.686792
Fbxl17	-0.137571	0.190968	0.687081
Sort1	-0.137159	0.192314	0.68709
Aurkb	-0.13746	0.191329	0.687172
Traf3ip3	0.138601	0.187637	0.687183
Evpl	-0.140713	0.180935	0.687249
Kif22	-0.138486	0.188007	0.687308
Acer2	0.138274	0.188689	0.687346
Eif5a2	0.137032	0.19273	0.687374
Pear1	-0.138162	0.189052	0.687443
Btg1	0.137178	0.19225	0.687463
Ctps	-0.137587	0.190916	0.6875
2310008H04Rik	-0.137326	0.191769	0.687543
Pusl1	-0.138307	0.188582	0.68757
Stambp	-0.138667	0.187425	0.687638
Prkar2b	-0.13747	0.191298	0.687666
Camk2n1	0.138605	0.187623	0.687748
Ggt5	-0.138394	0.188302	0.687772
Trafd1	-0.137202	0.192172	0.687785
Rps6ka4	-0.138706	0.187298	0.687789
Mtf2	-0.138184	0.18898	0.687792
Ghitm	-0.138331	0.188504	0.687897
Gm16070	-0.137605	0.190858	0.687897
Fgfr3	0.137032	0.192729	0.687972
Cdk2	-0.138726	0.187235	0.688176
Fbxo11	0.137203	0.19217	0.688379
Gca	-0.138811	0.186961	0.688408
Elovl4	0.137612	0.190834	0.688416
Gm14295	-0.138015	0.189527	0.68856
Pitx2	0.136878	0.193236	0.688579
Lrrc32	0.138743	0.187181	0.688595
Abcg3	-0.13764	0.190744	0.688699
Tmem26	-0.136811	0.193456	0.688765
Manba	-0.137788	0.190261	0.688778
Foxred1	-0.137676	0.190626	0.68888
Zfp595	0.138821	0.186931	0.688915
Tardbp	-0.137823	0.190148	0.68898
A630052C17Rik	0.137715	0.1905	0.689034
Pofut1	-0.140134	0.182755	0.689044
Asah2	-0.138857	0.186813	0.689102
Napb	0.140179	0.182611	0.689137
Spryd7	0.140231	0.182447	0.689153
Enthd2	0.138955	0.186501	0.689195
Nubpl	-0.138891	0.186704	0.689322
Sh3bp5	0.137887	0.189942	0.689453
Eid1	-0.137835	0.190111	0.689454
Ctsh	0.140307	0.18221	0.689531
Rap1gds1	-0.136583	0.194206	0.689635
Gm5533	0.13897	0.186452	0.689638
5830418K08Rik	-0.136684	0.193871	0.68964
Ctso	-0.140236	0.182431	0.689732
Gmnn	-0.138998	0.186361	0.689923
Cdca7	-0.136584	0.194201	0.690216
2700097O09Rik	-0.139026	0.186274	0.690225
Gpr22	0.139073	0.186122	0.69029
Gabra2	0.139073	0.186122	0.690916
Sp1	-0.139915	0.183444	0.691004
Klhl4	0.139096	0.186048	0.691266
RP23-378G4.2	-0.139191	0.185746	0.691399
mt-Rnr2	0.139135	0.185924	0.691435
Jun	-0.139357	0.185217	0.69195
Slc4a7	-0.139244	0.185575	0.692023
Aff1	-0.139403	0.185069	0.692029
Cnksr1	-0.139191	0.185746	0.692029
Zzef1	-0.136322	0.195066	0.692088
Rftn1	0.139759	0.183938	0.692228
Lrrc14	-0.139431	0.184981	0.692335
Tcaim	-0.139526	0.184677	0.692462
Ablim2	-0.139255	0.185541	0.692527
Ero1l	0.139562	0.184564	0.692675
Rhag	-0.139448	0.184927	0.692765
Atp11c	0.139638	0.184321	0.693035
Il17rc	0.139585	0.184493	0.693041
AC165246.1	0.13619	0.195505	0.693043
Zfp563	0.136047	0.195977	0.693515
Gbp3	0.136086	0.195848	0.693656
Chka	-0.135591	0.197495	0.694679
Runx1t1	0.135639	0.197336	0.694718
Mtfr1l	0.135701	0.197128	0.695182
Trbv12-2	0.135642	0.197325	0.695279
Ppcdc	-0.135786	0.196847	0.695388
Wdr5	-0.134769	0.200252	0.695409
Skiv2l2	-0.135733	0.197023	0.69541
Capn2	0.134804	0.200132	0.695581
Rfx2	-0.134679	0.200555	0.69587
Tenc1	0.135791	0.196828	0.695924
Acn9	-0.134823	0.200071	0.695961
Purb	-0.135203	0.198791	0.696246
Bckdk	0.135147	0.198982	0.696316
Mlh1	-0.134828	0.200053	0.696489
Memo1	-0.133913	0.203151	0.696603
Trit1	-0.135011	0.199437	0.696719
Ap3m2	0.134959	0.19961	0.696729
Krit1	0.135207	0.198779	0.696799
Arpp19	-0.134899	0.199812	0.696839
Dcaf12l2	-0.134839	0.200014	0.696948
Troap	-0.133828	0.203438	0.697006
Akap11	-0.133928	0.203101	0.697018
RP23-206J9.5	0.134275	0.201922	0.697065
Tes	-0.135027	0.199381	0.697118
Ncoa7	0.133964	0.202975	0.697171
Klhl7	0.135322	0.198394	0.697244
F2r	-0.134003	0.202843	0.697304
Hfe	0.135209	0.198774	0.697379
Trappc11	-0.134291	0.201865	0.697457
Nupl1	-0.134189	0.202212	0.697479
Gcnt1	-0.13413	0.202413	0.697583
8430429K09Rik	-0.134023	0.202777	0.697661
Samd9l	0.134323	0.201758	0.697677
Xlr3b	0.134059	0.202655	0.697829
3110067C02Rik	-0.135214	0.198757	0.697918
Trpa1	0.134349	0.20167	0.697961
Atmin	-0.134447	0.201339	0.697997
Rarb	0.134387	0.201541	0.698107
8430419L09Rik	-0.133527	0.204467	0.698773
Tada1	-0.133565	0.204338	0.698917
Dock5	-0.133569	0.204323	0.699452
Gm15991	-0.133352	0.205066	0.699651
Ccrl2	-0.133287	0.205288	0.699828
AC158296.1	0.133378	0.204978	0.699938
Zfp568	0.133149	0.205762	0.70086
Gm20467	-0.132875	0.206708	0.703495
Lrp8	0.132489	0.20804	0.705094
Urb2	-0.132435	0.208226	0.705141
Ccdc155	-0.132631	0.207549	0.705186
Adora2b	0.13268	0.207378	0.705189
Clcn7	0.132528	0.207904	0.70522
Gtpbp4	-0.132107	0.209365	0.705493
Apbb1	-0.132148	0.209222	0.705594
Mmd	-0.132191	0.209073	0.705673
Pomt1	-0.132042	0.209592	0.705677
Ptp4a3	0.132535	0.20788	0.705723
Sytl4	-0.132327	0.208602	0.705832
Tcp11l2	0.132216	0.208986	0.705961
Gbp2	0.13225	0.20887	0.706152
Mthfd1l	-0.131945	0.209931	0.706238
Gm14411	0.131322	0.212109	0.706593
Exph5	0.131329	0.212086	0.707091
Mtmr10	0.131372	0.211934	0.70716
3110001I22Rik	0.131428	0.211737	0.707658
Msl3l2	-0.131374	0.211927	0.707713
Rbm48	0.131442	0.21169	0.708078
Dgkq	-0.130504	0.214996	0.708137
Stom	-0.13146	0.211627	0.708447
Fgd2	-0.13052	0.214938	0.708516
Gucy1b3	-0.131595	0.211154	0.708605
Xab2	0.131692	0.210815	0.708628
Zcchc4	0.131097	0.212902	0.708656
Insig1	0.131046	0.21308	0.708673
Fam114a1	0.130407	0.215341	0.708701
Fos	-0.131475	0.211574	0.70885
E4f1	-0.130293	0.215743	0.708884
Cpne8	0.130537	0.214878	0.708889
P2ry2	-0.131616	0.211079	0.708935
Zbtb26	0.130579	0.214731	0.708975
Cep55	-0.13062	0.214586	0.709069
Casc5	-0.131499	0.211489	0.709147
Tmem86a	0.130709	0.214268	0.709166
Klf6	0.130644	0.214499	0.709356
Rras2	-0.130298	0.215726	0.709398
Ddx60	-0.130192	0.216103	0.709497
Atad5	0.130713	0.214256	0.7097
Hsdl1	-0.130103	0.216422	0.709975
Hist1h2be	-0.129229	0.219549	0.709984
Lin7c	-0.130727	0.214204	0.710103
Agap3	0.129357	0.219087	0.710177
Haus8	-0.129249	0.219476	0.710312
AC161602.1	0.129295	0.21931	0.710335
Cdc27	-0.129386	0.218986	0.71041
Hmgb3	-0.129963	0.216918	0.710463
Aplp2	0.130794	0.21397	0.710476
Kctd1	-0.13074	0.214162	0.710537
Banp	0.129808	0.217473	0.710574
Aga	-0.1284	0.222545	0.710684
Gba2	-0.129992	0.216815	0.710695
Itm2a	-0.129746	0.217695	0.710731
Zfp207	-0.129066	0.220136	0.710758
Lypd6	-0.129403	0.218925	0.710776
Zkscan8	-0.130802	0.213939	0.710952
Nrsn2	0.12982	0.217428	0.710996
Paqr7	0.129431	0.218823	0.711011
Tuft1	-0.128946	0.220567	0.71103
Aplf	-0.12775	0.224915	0.711039
Zbp1	0.128558	0.221973	0.71108
Fam21	-0.128989	0.220413	0.711092
Col18a1	0.126981	0.227741	0.711178
Map2k1	-0.129078	0.220093	0.711183
Havcr2	-0.128403	0.222534	0.711206
N28178	0.128641	0.221673	0.71123
Abr	-0.128447	0.222375	0.711251
Vmp1	-0.128576	0.221906	0.71142
Zfp454	-0.127764	0.224866	0.711431
Nusap1	-0.128476	0.222269	0.711471
Mrps2	-0.129434	0.218811	0.711534
Dld	-0.129628	0.218115	0.711535
Foxf2	0.12982	0.217428	0.711565
Myo6	-0.128658	0.221609	0.711583
Rnf139	-0.127648	0.225289	0.71167
Ube2l6	-0.128793	0.221121	0.711692
Sema6c	-0.126982	0.227738	0.711712
Il21r	0.126746	0.228612	0.711726
Supt7l	-0.129463	0.218708	0.711766
Fkbp14	0.128738	0.221321	0.711776
Cldn9	-0.127775	0.224822	0.711843
Smarca1	-0.127911	0.224326	0.711926
AC113320.1	-0.128006	0.22398	0.711931
Sox7	0.129496	0.21859	0.711948
Tpst2	-0.128816	0.221038	0.711986
Mks1	-0.127	0.227671	0.712045
Haus3	-0.126808	0.228381	0.71209
1700020I14Rik	-0.128662	0.221594	0.712096
Cggbp1	-0.12676	0.228558	0.712099
Cep57l1	-0.127943	0.224211	0.712114
Fndc4	0.126662	0.228924	0.712152
Pi4k2b	-0.128034	0.223879	0.712164
Pramef8	0.126843	0.22825	0.712225
Gm15863	0.127031	0.227558	0.712238
2610301G19Rik	-0.129517	0.218516	0.712274
Elovl2	-0.127775	0.224822	0.712395
Ppapdc3	-0.128054	0.223805	0.712485
C78339	0.127814	0.224682	0.712502
Postn	-0.126527	0.229421	0.712617
Thumpd1	-0.128089	0.223679	0.712636
Zfyve19	-0.127463	0.225968	0.712712
Dram2	0.127034	0.227548	0.71275
Sfrs18	-0.128122	0.223556	0.7128
Zfp442	-0.128169	0.223385	0.712811
Sirt1	0.127342	0.226412	0.713014
Fam213a	0.127055	0.227467	0.713044
Ppp1r12b	0.126536	0.229389	0.713058
Lrif1	0.127476	0.225918	0.713107
Rfwd3	-0.12735	0.226384	0.713475
Mdm2	-0.127055	0.227467	0.71359
Hbb-b2	0.127122	0.227221	0.713913
Arap2	-0.127073	0.227404	0.713941
Pitpnc1	-0.127154	0.227104	0.714095
Trim5	-0.126352	0.230073	0.714098
Erich1	-0.12621	0.230601	0.714112
Zdhhc20	-0.12624	0.23049	0.714308
Stambpl1	-0.126264	0.2304	0.714571
Polr3e	-0.127158	0.227088	0.714595
Emid1	-0.12606	0.23116	0.715303
Ankrd32	-0.125973	0.231485	0.715765
Fam63a	0.125687	0.232554	0.716365
Dhrs13	-0.125866	0.231886	0.716464
Uap1l1	0.125709	0.232472	0.71665
Senp8	0.125599	0.232886	0.716846
Aldh16a1	-0.125724	0.232417	0.717022
Gla	-0.125753	0.232308	0.717225
Ap1s2	-0.125515	0.233199	0.71727
Hdc	-0.125079	0.234839	0.717459
Rpn1	-0.125167	0.234509	0.717524
Tmem135	0.125114	0.234708	0.717597
Trp53i11	0.125192	0.234412	0.717764
2610307P16Rik	-0.12542	0.233555	0.717828
Spty2d1	0.125363	0.233771	0.717951
Fbxl5	-0.125218	0.234316	0.718007
Eogt	-0.125309	0.233974	0.718034
Lgr6	0.125257	0.23417	0.718098
Nek6	0.124457	0.237193	0.718215
Samhd1	0.124349	0.237604	0.718396
Jhdm1d	-0.124475	0.237127	0.718548
Srp72	-0.12438	0.237486	0.718569
Agrn	-0.124504	0.237015	0.71874
Zfp113	0.124248	0.237988	0.719026
Tas1r1	0.124568	0.236771	0.719065
Prss36	0.124893	0.235544	0.719076
Sh3gl2	0.12465	0.236463	0.7192
Kctd21	0.124507	0.237003	0.719238
Gtf2h2	0.124806	0.235871	0.719539
Zfp275	0.12457	0.236764	0.71958
Itgb7	0.124658	0.236431	0.719637
Ifi203	-0.124726	0.236174	0.719926
Wwp1	0.124675	0.236367	0.719978
Nnt	-0.123879	0.239397	0.722217
Arxes2	0.12328	0.241695	0.722224
Atf7ip	-0.123217	0.241936	0.722417
Snap23	0.123886	0.239368	0.72266
Nfkbie	-0.123149	0.242196	0.722665
Exoc5	-0.123283	0.241681	0.722712
Nek8	-0.123373	0.241337	0.722738
4930404I05Rik	-0.123309	0.241581	0.72294
AC167018.1	0.123706	0.240059	0.723147
Limk1	-0.123378	0.241317	0.723209
Cacfd1	0.123744	0.239914	0.723241
Rreb1	0.123048	0.242588	0.723308
Acpl2	0.123404	0.241218	0.72344
Gpm6b	0.123631	0.240345	0.723476
Senp5	0.122986	0.242827	0.723493
Ttc38	0.123557	0.240629	0.723799
C230081A13Rik	0.123417	0.241165	0.723812
Tm9sf2	-0.122583	0.244385	0.723916
Wdr25	-0.122492	0.244739	0.723919
Nckap5	0.1235	0.240849	0.723927
Lig1	-0.122522	0.244623	0.724098
Ccdc141	-0.123437	0.241091	0.724121
Med22	-0.122824	0.243452	0.7243
Pygl	-0.122777	0.243633	0.724311
Elovl7	-0.122731	0.243812	0.724318
Mthfd2l	-0.122586	0.244375	0.724412
Adamts10	-0.122845	0.24337	0.724584
Dcaf10	0.122609	0.244283	0.724664
Lrp11	-0.122618	0.244251	0.725097
Rrnad1	-0.121752	0.247622	0.726144
Wipf1	-0.122052	0.246449	0.726351
Dgka	-0.122141	0.246105	0.726381
Jam2	0.121773	0.247539	0.726421
4930562F07Rik	0.122088	0.246309	0.726461
Alox15	0.121674	0.247928	0.726523
Actr8	-0.121627	0.248111	0.726536
Nhsl1	-0.122165	0.24601	0.726625
Lair1	-0.121798	0.247442	0.72666
Zfp760	0.121022	0.25049	0.726741
A530054K11Rik	0.122193	0.245899	0.726823
Pwp2	-0.121047	0.250392	0.726972
Nemf	-0.121804	0.247419	0.727113
Crebzf	-0.121052	0.250369	0.727422
Atp9b	0.121457	0.248779	0.727451
Pcmtd1	0.121137	0.250038	0.727492
Zufsp	-0.121091	0.250218	0.727499
Lsm14a	-0.121495	0.24863	0.727536
Ckap4	-0.121812	0.247388	0.727544
Ccnb2-ps	0.121898	0.247053	0.727604
Wwox	0.120762	0.251517	0.727657
Sqle	0.121847	0.247251	0.727665
Tlr4	0.121324	0.249301	0.727938
Rfc5	-0.120782	0.251437	0.727938
Ppat	-0.121185	0.249847	0.727972
Plxnb2	0.121138	0.250033	0.727997
Lgalsl	-0.12086	0.251129	0.728077
Phf6	-0.120797	0.251377	0.728281
Gtf3c3	-0.121326	0.249295	0.728439
Bhlhe40	0.121186	0.249843	0.72848
Rsl1	0.121216	0.249727	0.728662
Gm5595	0.120507	0.252528	0.730065
Dhcr7	-0.120431	0.252829	0.730419
Klhl13	0.12037	0.253071	0.730602
Xpc	-0.119773	0.255448	0.731271
Casp9	-0.119806	0.255318	0.73141
Hid1	0.119705	0.255722	0.731542
Gna15	-0.119817	0.255273	0.731794
Ttc4	-0.119996	0.254559	0.731798
Tuba1b	0.119947	0.254754	0.731846
Fat4	0.120019	0.254465	0.732044
Fbxo42	-0.119837	0.255194	0.732082
Lrwd1	-0.120058	0.254311	0.732114
Rtfdc1	0.120146	0.253963	0.732142
Ier2	-0.119872	0.255053	0.73219
Zfp280c	-0.120077	0.254235	0.732412
Polr3g	0.120165	0.253884	0.732431
Wars2	-0.116258	0.269762	0.732763
Chst10	-0.119223	0.257654	0.732971
Matn4	-0.119083	0.258216	0.73304
Bsdc1	-0.116259	0.269758	0.73324
Pou5f2	-0.116	0.270834	0.73324
Hnrpdl	-0.118975	0.258653	0.733261
Dock3	0.119285	0.257403	0.733275
Irak3	0.11604	0.270668	0.733276
Dhx35	0.115952	0.271035	0.7333
Cope	-0.11586	0.271419	0.733368
C530008M17Rik	0.119408	0.256912	0.733408
Mphosph8	-0.115897	0.271263	0.733433
Parn	-0.119225	0.257646	0.733457
Nol8	-0.119089	0.258191	0.733477
Plcb4	0.116062	0.270579	0.733521
Gramd1c	-0.118994	0.258577	0.733556
Hic2	-0.116273	0.269701	0.733571
Ankra2	-0.119297	0.257357	0.733657
Rcn2	-0.119113	0.258094	0.733713
Ubac1	-0.119414	0.256888	0.733853
Itgb3	-0.116289	0.269635	0.733881
4632427E13Rik	0.116071	0.270539	0.733898
BC030336	0.116114	0.27036	0.733901
Fam109b	-0.115597	0.272516	0.73391
Cnn3	0.116327	0.269477	0.73394
Rfc3	0.115721	0.271997	0.733961
Cryl1	-0.119306	0.257321	0.734064
Sp100	0.116356	0.269356	0.734097
Drg2	0.115744	0.271902	0.73419
Taf2	-0.119425	0.256841	0.73423
Tbc1d8b	0.115605	0.272482	0.734302
Dek	-0.115644	0.272316	0.734338
Gucy1a3	0.116357	0.269355	0.734585
Lypla1	-0.116373	0.269288	0.734892
Vps13d	-0.115465	0.273064	0.734901
Xkr6	-0.118778	0.259447	0.735004
Ppp2r2b	0.116384	0.269241	0.735254
Abcg1	-0.116595	0.268368	0.735325
Fbxl2	-0.116462	0.268916	0.735348
Ube2q2	-0.115376	0.273439	0.735428
Slc16a7	0.116537	0.268609	0.735493
Cdc73	-0.116617	0.268277	0.735569
Bysl	-0.116396	0.269191	0.735609
Acsl3	0.11859	0.260208	0.73563
Aig1	0.116652	0.268134	0.735668
Gpr157	-0.118491	0.260608	0.735746
Tnks2	0.116469	0.268887	0.735762
E130018N17Rik	0.116942	0.266937	0.73584
Aagab	0.117072	0.266402	0.735851
Esf1	-0.118655	0.259945	0.735904
Fibp	-0.118515	0.26051	0.735978
Slc12a7	-0.118604	0.260152	0.735982
Mylk	0.116667	0.268071	0.735989
Cpsf6	-0.117009	0.266662	0.736074
Wdr90	-0.116959	0.266865	0.736137
0610040J01Rik	0.116687	0.267989	0.736258
Sestd1	-0.117075	0.266387	0.736307
Rhbdf2	-0.117086	0.266344	0.736688
Actr6	-0.117919	0.262933	0.736716
Hist1h3d	-0.116688	0.267985	0.736743
Trmt2b	0.117111	0.26624	0.736897
Zfp426	-0.116717	0.267865	0.736908
Dnase2a	-0.117329	0.265346	0.736915
Stap1	-0.117453	0.264836	0.737
Acot9	0.11754	0.264483	0.73702
Cnot7	0.117142	0.266113	0.737045
Lancl1	-0.117403	0.265041	0.73707
5730455P16Rik	-0.117931	0.262882	0.737078
Plscr4	0.116788	0.26757	0.737089
Hspa13	0.117357	0.26523	0.737093
Hoxb9	0.115173	0.274288	0.737225
Arhgef28	-0.118272	0.261498	0.73724
Chp1	-0.117167	0.26601	0.73726
Trpv2	-0.117956	0.262784	0.73731
Sepp1	0.118309	0.261345	0.737318
Ttc39b	-0.117204	0.265857	0.737335
Ppip5k2	-0.117247	0.26568	0.737344
Ulk2	0.118173	0.261898	0.737352
Gm608	-0.117553	0.264426	0.737365
Scaper	-0.116719	0.267854	0.737373
Degs1	-0.117458	0.264819	0.737454
Trnau1ap	-0.117966	0.26274	0.737691
Lrig3	-0.118178	0.261877	0.7378
Gfod1	0.117559	0.264403	0.737802
Slc22a5	-0.117973	0.262711	0.738117
Mfap3	0.117747	0.263635	0.738177
Mlycd	0.115043	0.274833	0.738206
Ormdl1	-0.114956	0.275201	0.738225
Il18bp	0.118007	0.262573	0.738237
Gba	0.114997	0.27503	0.738249
Psmd13	-0.117562	0.264391	0.738272
Cd200r1	0.117666	0.263964	0.738593
Acadl	-0.118018	0.262528	0.738617
Nsun6	0.117569	0.264362	0.738698
Osbpl8	-0.117601	0.26423	0.738831
Pacrgl	-0.114815	0.275793	0.739327
Mtmr7	0.114668	0.276414	0.740507
Tspyl3	0.114594	0.276724	0.740852
Dynlt3	0.114405	0.277521	0.741531
AI987944	-0.114477	0.277219	0.741691
Xk	-0.114425	0.277438	0.741792
Pdgfd	0.114252	0.278171	0.742297
Gm8995	-0.114292	0.277999	0.742324
Amot	0.113969	0.279371	0.74356
Mmp16	0.113279	0.28231	0.743641
Lysmd4	0.114089	0.278863	0.743658
R3hdm1	0.114043	0.279058	0.743694
Dcaf7	-0.113441	0.281618	0.743733
Cpt1c	0.113971	0.279361	0.744018
Usp18	-0.113281	0.282303	0.7441
Ero1lb	-0.113663	0.28067	0.744113
Cdc20	-0.11362	0.280854	0.744117
Rbm25	0.113572	0.281058	0.744176
Tanc2	0.113444	0.281606	0.744183
Azi2	0.113358	0.281972	0.744189
Slc1a4	0.113313	0.282163	0.744212
Zfp719	-0.113865	0.279813	0.744252
Myo1d	-0.113678	0.280607	0.744427
Ccnt1	0.113462	0.281527	0.744453
Tmc8	0.1137	0.280515	0.744665
Gm11772	0.113783	0.28016	0.744691
Mutyh	0.113726	0.280402	0.744849
Spopl	-0.11347	0.281496	0.744853
Tmx1	0.112993	0.283534	0.746384
Tubb5	0.112213	0.286895	0.746585
Scamp1	-0.112169	0.287082	0.746596
Timm44	0.112251	0.28673	0.746629
Mtbp	-0.11291	0.283893	0.746848
Ttc30a1	0.112726	0.284683	0.747006
Eva1a	0.112252	0.286726	0.747095
Arl11	-0.112796	0.284381	0.747172
Epha7	-0.112617	0.285151	0.747274
AC125223.1	-0.112742	0.284614	0.747304
Ddx58	0.112818	0.284288	0.747408
9430020K01Rik	-0.112259	0.286694	0.747487
RP24-465N15.1	-0.112638	0.28506	0.747514
Cav2	0.112382	0.286162	0.747529
Orc5	-0.112508	0.285618	0.747541
5430403G16Rik	-0.112547	0.285454	0.747588
Pcdh17	0.112457	0.285842	0.747648
Tab3	0.112327	0.286399	0.747672
Gm10033	-0.112409	0.286046	0.747703
Rchy1	-0.112024	0.28771	0.747753
Prr14l	-0.112277	0.286619	0.747768
Gm340	-0.111877	0.288347	0.748459
Sept7	-0.111886	0.288309	0.748836
Caps2	0.111692	0.28915	0.750067
4930451G09Rik	0.111378	0.290519	0.751712
Dhx40	0.111414	0.290362	0.751779
Nrp2	-0.111447	0.290219	0.751885
2310035C23Rik	-0.111461	0.290157	0.752202
Pars2	-0.110822	0.292946	0.752754
Gpr4	-0.110861	0.292775	0.752787
Itgb3bp	-0.111231	0.291157	0.752885
Lgals8	0.110882	0.292686	0.753031
Agfg1	0.110906	0.29258	0.753232
Sema3e	-0.110736	0.293325	0.753254
Bloc1s6	0.110694	0.293511	0.753259
Wdr43	-0.110545	0.294166	0.753521
Exd1	-0.11091	0.292562	0.753661
Calhm2	-0.110571	0.294051	0.753698
Cbfa2t2	-0.111065	0.291885	0.753815
Chd9	0.111019	0.292085	0.753855
AA386476	-0.111102	0.291721	0.753868
Rsph9	0.110596	0.29394	0.753887
Yme1l1	-0.110971	0.292296	0.753924
Rab31	-0.110923	0.292504	0.753986
Phip	-0.110367	0.294946	0.755047
Pold1	-0.110298	0.295249	0.755351
Zfp142	0.110196	0.295698	0.756025
Zfp318	-0.110139	0.29595	0.756198
Pde2a	0.110054	0.296325	0.75621
Rnf114	0.110091	0.296164	0.756272
Trip11	0.109979	0.296655	0.756581
Fam111a	-0.109898	0.297017	0.757033
Dyrk3	-0.109809	0.297409	0.757559
AK129341	0.109692	0.297927	0.758406
1110051M20Rik	0.109488	0.298835	0.760244
Laptm4b	0.109219	0.300028	0.760443
AC140312.1	-0.109302	0.299657	0.760445
Nop56	-0.10926	0.299846	0.760451
Dck	-0.109383	0.299299	0.760481
Etaa1	-0.109421	0.299132	0.760528
Dscc1	-0.109309	0.299629	0.760844
Appl2	-0.105971	0.314715	0.760895
Epsti1	-0.106005	0.314562	0.760976
Cped1	-0.105842	0.315308	0.760979
2610002M06Rik	0.105902	0.315031	0.761211
Zfp830	-0.109109	0.30052	0.761218
Pdgfb	-0.105858	0.315237	0.761258
Cpne3	-0.106579	0.311933	0.76137
Wdr62	-0.105522	0.316783	0.761396
Gpr107	0.106005	0.314559	0.761419
Ppp2r3a	0.106038	0.314407	0.761502
Cldn10	-0.105746	0.315748	0.761594
E2f6	-0.105543	0.316686	0.761611
Il6ra	-0.106068	0.314271	0.761622
3300002I08Rik	0.106592	0.311875	0.761681
Uggt2	0.105691	0.316003	0.76176
AC168090.1	0.105641	0.316235	0.76187
Tmem104	0.106612	0.311779	0.761903
Col4a1	0.106077	0.31423	0.761974
Dnajc14	0.10555	0.316654	0.761981
Prex2	0.106619	0.311749	0.762285
4921531C22Rik	-0.106088	0.31418	0.762304
D930028M14Rik	0.105559	0.316611	0.762327
Tmem206	-0.106687	0.311439	0.762437
Pdk1	0.106357	0.312948	0.762481
Enpp5	0.108281	0.304223	0.76257
Plod1	0.108321	0.304043	0.762588
Slc46a3	-0.106713	0.311319	0.7626
Tjp1	-0.106181	0.313754	0.762628
Stam	-0.106628	0.311707	0.762638
Car9	-0.108439	0.303514	0.762662
Tsga10	0.106096	0.314144	0.762672
Agpat6	-0.108353	0.303898	0.762691
Efcab4a	0.106746	0.31117	0.762693
Cdk5rap2	0.106125	0.31401	0.762798
Arhgap12	-0.108926	0.301333	0.762804
Nabp1	0.106362	0.312925	0.76288
Mtmr3	0.108376	0.303796	0.762903
Aldh9a1	-0.106192	0.313702	0.762957
Prdm15	-0.108445	0.303488	0.763067
Tbl1xr1	-0.104967	0.319351	0.763084
Rbbp9	0.108067	0.305187	0.763117
Fads1	0.106749	0.311158	0.76312
Cldn12	-0.105003	0.319181	0.763124
Atl2	-0.106374	0.31287	0.7632
Parp12	0.106209	0.313626	0.763225
Arhgap18	-0.105034	0.319037	0.763227
Gm10621	0.106248	0.313446	0.76324
Zcchc10	-0.108179	0.304682	0.763254
Fam117a	0.106755	0.311128	0.763504
Gm11721	0.108446	0.303483	0.763522
Setd7	-0.108072	0.305165	0.763529
Krcc1	0.108777	0.302	0.763548
Nmrk1	0.105082	0.318815	0.763587
Phactr2	0.10504	0.319009	0.763606
Hspa4	-0.10686	0.31065	0.763705
Cep290	0.107971	0.30562	0.763732
Fam76b	-0.107882	0.306021	0.763801
Lysmd2	-0.108712	0.30229	0.76381
Dbt	-0.104738	0.320412	0.763834
P2rx7	-0.108082	0.305116	0.763872
AI597468	-0.108498	0.303251	0.763878
Creld1	0.108454	0.303444	0.763895
Ppp4r1	-0.106758	0.311117	0.763935
Ago2	0.105249	0.318041	0.763972
Dhx58	0.108779	0.301993	0.764002
Abhd13	-0.105084	0.318807	0.764015
Tbck	0.106913	0.310408	0.76403
Gm1966	0.106871	0.310599	0.76404
Stat1	0.1079	0.305939	0.764062
Specc1	0.10694	0.310285	0.764186
Ncapg2	-0.106776	0.311035	0.764193
Smarca5	-0.104744	0.320383	0.764211
Fastkd2	0.108509	0.303201	0.764222
Gm15713	0.104381	0.322075	0.764236
Loxl3	-0.107799	0.306394	0.764267
Slc37a4	-0.107757	0.306582	0.764269
Myo1f	0.107714	0.306777	0.764289
Spast	-0.104536	0.32135	0.76429
Rdm1	0.105088	0.318789	0.76442
Rhof	0.10456	0.321241	0.764475
Uap1	0.108521	0.303148	0.764559
Prmt2	-0.106947	0.310256	0.764574
Plag1	-0.105155	0.31848	0.764576
Seh1l	-0.104751	0.320349	0.764576
Wdpcp	0.104389	0.322034	0.764583
1110059G10Rik	0.104582	0.321135	0.764668
AC151841.1	0.10394	0.324133	0.764684
Axl	0.105101	0.318729	0.764724
Gnb4	-0.104014	0.323785	0.764746
Rps6kl1	0.108587	0.30285	0.764752
Ythdf3	-0.106971	0.310145	0.764761
Zfp92	-0.104412	0.321928	0.764776
Mocos	-0.104605	0.321031	0.764864
Mettl24	0.104761	0.320306	0.764919
Zfp938	0.104436	0.321819	0.764961
Fam110a	-0.108525	0.303126	0.764977
Slc41a3	-0.107608	0.307256	0.765018
Zbtb20	-0.103947	0.324098	0.765044
Ncrna00086	-0.104027	0.323725	0.765046
Cmklr1	-0.104143	0.323183	0.765092
Nup155	-0.106977	0.310119	0.765159
Fam210a	-0.104052	0.323611	0.765217
Cep152	-0.104245	0.322709	0.765297
Cript	-0.103844	0.32458	0.765299
Bcor	-0.104164	0.323088	0.765308
Casp7	0.10419	0.322966	0.765463
Pabpc4l	-0.104059	0.323577	0.765581
Csf2rb2	-0.10698	0.310104	0.765583
Brms1l	0.103687	0.32532	0.765719
Zfp808	0.103713	0.325195	0.765864
Ighm	0.106987	0.310071	0.765964
Tatdn2	-0.107148	0.309342	0.766014
Apobec1	-0.107343	0.308456	0.76614
Pnpla8	-0.107091	0.309599	0.766187
Rinl	-0.103715	0.325186	0.766284
Tek	0.107247	0.308891	0.76629
Hccs	-0.106991	0.310056	0.76639
Pik3cg	-0.107154	0.309314	0.766409
Fgfrl1	-0.107271	0.308783	0.766485
4930422G04Rik	-0.107348	0.308433	0.766548
Mpp6	-0.107017	0.309937	0.76656
Dusp4	-0.107162	0.309278	0.766785
Ppp2r3c	-0.107354	0.308404	0.766942
Nxpe2	-0.107356	0.308399	0.767396
Dars2	-0.10308	0.328172	0.767574
Utp18	0.103136	0.327908	0.767835
Setx	-0.103082	0.328166	0.767998
Wdr41	-0.10323	0.327466	0.768119
Aebp2	0.102987	0.328615	0.76817
Acp5	0.103139	0.327895	0.768243
Rap1b	-0.102618	0.330358	0.768294
Ctbs	0.103163	0.327782	0.768417
Terf2ip	-0.102641	0.33025	0.768479
Gm4924	-0.103236	0.327437	0.768491
Eif3b	0.102915	0.328951	0.768517
Lax1	-0.102677	0.33008	0.76852
Asun	0.103347	0.326916	0.76859
Snx4	0.103298	0.327147	0.768692
Xpr1	0.102858	0.329221	0.768707
Rasa1	0.102777	0.329605	0.768726
Zfr	-0.102734	0.329811	0.76877
Sco1	-0.102805	0.329473	0.768858
Xdh	0.103357	0.326868	0.76892
Batf2	0.103236	0.327437	0.768932
Ppargc1a	-0.102677	0.330078	0.768953
Hist2h4	-0.102316	0.331791	0.769875
1200014J11Rik	-0.102263	0.332042	0.770021
Gm12575	0.102328	0.331734	0.770181
Gtf3c4	-0.102361	0.331575	0.770249
Kcnh2	0.102368	0.331545	0.770616
Tnfaip2	-0.101047	0.337855	0.770829
Rp2h	-0.102085	0.332892	0.771117
Snx17	-0.100509	0.340444	0.771146
Zfp946	0.101049	0.337846	0.771239
Cpq	0.100966	0.338246	0.771291
Abce1	0.100728	0.339392	0.771324
Pkia	-0.101237	0.336941	0.771324
Ppa2	-0.102101	0.332814	0.771374
Hcfc1	-0.100445	0.340758	0.771428
Kansl1	0.100519	0.340397	0.771465
Ptma	-0.101059	0.337796	0.771555
Ints4	-0.101251	0.336876	0.771608
Slc25a53	0.101127	0.337472	0.771676
Gm4841	0.100538	0.340305	0.771684
Ccl9	-0.100729	0.339385	0.771737
Trp53inp1	0.100766	0.339205	0.771756
Zfp759	0.100374	0.341101	0.771779
Fbxo27	-0.100646	0.339785	0.771789
Stk35	-0.101269	0.336787	0.771837
Tmem62	0.101071	0.33774	0.771859
4933426M11Rik	-0.100834	0.338877	0.771868
Arl8b	-0.100793	0.339075	0.771891
Zcchc2	-0.100551	0.340244	0.771975
Hnrnpu	-0.100234	0.341774	0.772021
Pmp22	0.101287	0.336704	0.77208
Plagl2	0.101128	0.337465	0.772091
Sgol1	-0.100853	0.338786	0.772093
Habp4	0.100577	0.34012	0.77212
Btbd10	-0.100185	0.342014	0.772135
Ddost	0.101739	0.334539	0.772308
B230378P21Rik	0.101298	0.33665	0.772388
Ercc6l	-0.100239	0.341749	0.77239
Twsg1	-0.101766	0.334409	0.772445
AC159256.1	-0.0999547	0.343129	0.772522
Dhx16	-0.101838	0.334067	0.772527
Dctd	-0.101399	0.336168	0.772581
Acot1	0.101907	0.33374	0.772644
Bmf	0.100021	0.342807	0.772646
Mob4	0.101346	0.336418	0.772723
Galnt4	-0.101304	0.336619	0.77275
Pdcd4	-0.100245	0.341722	0.772756
Scfd2	-0.0999717	0.343047	0.772762
Neu1	0.101775	0.334368	0.772787
Proser1	-0.101454	0.335902	0.77284
Prpf38a	-0.101411	0.336109	0.772881
Zc3h14	0.101527	0.335551	0.772901
Nek1	-0.100035	0.342741	0.772924
Chordc1	-0.101838	0.334064	0.772958
Srm	-0.100062	0.342606	0.773046
Kat6b	0.101592	0.335241	0.773057
Tmem87b	0.10163	0.335059	0.773072
Ifi44	0.101546	0.335461	0.773128
Trpc6	0.101456	0.335891	0.773248
Gcc1	-0.0982685	0.351373	0.775294
Dusp2	-0.0982268	0.351578	0.77533
Lats2	-0.099643	0.344644	0.775505
Gm11960	-0.0979386	0.353	0.775538
Atp2a2	0.0982687	0.351372	0.775712
Pkp3	-0.0984934	0.350266	0.775782
Tpgs2	-0.0979912	0.352741	0.775802
Spin1	-0.0982913	0.351261	0.775884
Nudt19	-0.0991026	0.34728	0.775889
Il15	0.0979419	0.352984	0.77592
Ptgr1	0.0980171	0.352613	0.775938
Tbc1d15	-0.0992071	0.346769	0.776019
Pik3c2a	-0.0985057	0.350206	0.776068
Nprl2	0.0992411	0.346603	0.776072
Pak1	0.098311	0.351164	0.776089
Ktn1	-0.0994337	0.345663	0.776092
Ptprs	-0.0990022	0.347771	0.776139
Ube2j1	0.0985374	0.35005	0.776144
Mthfd1	-0.0986098	0.349695	0.776196
Arhgef9	-0.0993462	0.34609	0.776197
Clec1b	0.0992647	0.346488	0.776239
AW209491	0.0971849	0.356735	0.77624
Usp3	-0.0980264	0.352567	0.776254
Clcn5	-0.0985656	0.349911	0.776257
BC043934	-0.0991075	0.347256	0.776259
Ephx1	0.0983281	0.35108	0.776323
Vwf	0.0994487	0.34559	0.776354
C330018D20Rik	-0.098401	0.350721	0.776369
Ube2d3	-0.0972112	0.356605	0.77637
Kctd20	-0.0990181	0.347693	0.776388
Dhrs1	0.0983586	0.350929	0.77641
Vamp7	0.0980417	0.352491	0.776506
Fam13a	0.0986548	0.349474	0.776549
2700081O15Rik	0.0991189	0.3472	0.776559
Cspp1	-0.0986146	0.349671	0.776565
Eml2	-0.0992735	0.346445	0.776568
2410131K14Rik	0.099351	0.346067	0.776571
Renbp	0.0995065	0.345308	0.776574
Aifm2	0.0973429	0.35595	0.776598
Ncf4	-0.0972652	0.356336	0.776611
Pbxip1	0.0980699	0.352352	0.776617
Tmem117	-0.0973023	0.356152	0.776623
Naa16	0.0989163	0.348192	0.776653
Ell2	0.0994518	0.345575	0.776747
Mtpn	-0.0972112	0.356604	0.776782
Mapk14	-0.098707	0.349217	0.776823
Zbtb16	0.0986672	0.349413	0.776836
9530077C05Rik	-0.0970442	0.357435	0.776937
Dclre1a	-0.0973481	0.355925	0.776957
4930594C11Rik	-0.0988476	0.348528	0.77698
Gm10767	-0.0988044	0.34874	0.777029
Ccnf	-0.0987191	0.349158	0.777115
Mtus1	-0.0970643	0.357335	0.777132
AC137970.1	0.097358	0.355875	0.777263
Ascc3	-0.0973926	0.355704	0.777304
Cdc42ep4	-0.0974263	0.355536	0.777353
B3gnt7	-0.0976935	0.354212	0.777367
Klf12	0.0974627	0.355356	0.777374
Unk	-0.098732	0.349095	0.777396
Sult2b1	0.0967712	0.358796	0.777416
Pde1b	0.0977221	0.354071	0.777473
Gm9805	-0.0967901	0.358702	0.777624
Nr3c1	0.0974763	0.355288	0.777642
Lrrc58	0.0969332	0.357988	0.777726
Arl6ip6	-0.0968914	0.358197	0.777766
Il1rap	0.0968527	0.35839	0.777772
Plbd1	0.0968061	0.358622	0.777864
Mrgpre	-0.0974931	0.355205	0.777876
Crk	0.0975139	0.355102	0.778067
Pus10	-0.0975833	0.354758	0.778146
Slc7a4	-0.097537	0.354988	0.778233
Fktn	-0.096638	0.359461	0.778445
Selplg	-0.096471	0.360295	0.779839
Zfp54	0.0964234	0.360534	0.779943
Slc39a10	-0.0963587	0.360858	0.780231
Impact	0.0962659	0.361323	0.780823
Reck	-0.0961479	0.361914	0.781689
Oxr1	-0.0960659	0.362326	0.781752
Cyld	0.0960976	0.362166	0.781821
Gm16337	-0.0957596	0.363865	0.784246
Parp10	-0.0957793	0.363766	0.784446
Zcchc24	-0.0956302	0.364517	0.784824
Gm15133	0.0956579	0.364377	0.784936
Tex10	-0.0954814	0.365267	0.786025
Zfp704	-0.0943664	0.370918	0.786601
Mfsd8	-0.094504	0.370218	0.786747
Stx2	0.0945726	0.369869	0.786823
Ccnb1	-0.0947616	0.368909	0.786827
Fmnl2	0.0945311	0.370081	0.786863
AU041133	0.0943698	0.370901	0.786972
Cyb561a3	-0.0947845	0.368793	0.786989
Chmp2b	0.0943956	0.37077	0.787102
Fam134a	-0.0944291	0.370599	0.787148
Cndp2	0.0945766	0.369849	0.78719
AW551984	-0.0946484	0.369484	0.787232
Zadh2	-0.0946052	0.369704	0.78729
Zfp655	-0.094787	0.368781	0.787374
Rock1	-0.0953184	0.36609	0.787382
Zfp458	-0.0948207	0.36861	0.787419
Sord	0.0942507	0.371508	0.787443
Gfra4	0.094963	0.367888	0.787522
Ptges3	0.0941663	0.371939	0.787539
Abcd1	0.0948444	0.368489	0.787573
Hnrnph1	-0.0952568	0.366401	0.787637
Magee2	-0.0946484	0.369484	0.787642
Casp2	0.0949851	0.367776	0.787695
Asb7	0.0949037	0.368188	0.787754
Rnmtl1	-0.0941841	0.371848	0.787755
Hipk1	0.0948495	0.368463	0.78793
Nsmce2	-0.09499	0.367751	0.788055
Irf4	-0.0950263	0.367567	0.788073
Hs3st1	0.0950885	0.367252	0.788224
Il17ra	-0.0951487	0.366948	0.788398
2810474O19Rik	-0.0950315	0.367541	0.78843
Pask	0.0950891	0.367249	0.788631
Acsl4	0.093958	0.373002	0.789382
Rufy4	0.0938978	0.37331	0.789625
Sdc2	-0.0936518	0.374568	0.79106
Tlr12	-0.0936814	0.374417	0.791149
Ift140	-0.0936947	0.374349	0.791414
Eif2s1	-0.0934821	0.375439	0.79208
Rora	-0.0934404	0.375653	0.792123
Abcb8	-0.0934989	0.375352	0.792307
Dpy19l1	-0.0933475	0.376129	0.79272
Rbms3	-0.0924646	0.38068	0.792916
Wdr78	0.0932831	0.37646	0.793008
Pcdhb22	0.0919887	0.383147	0.793208
Usp11	-0.0920984	0.382578	0.793234
Rapgef2	-0.0924678	0.380664	0.793286
Smarcal1	-0.092012	0.383026	0.793359
Atg3	0.0921126	0.382504	0.793483
Birc6	-0.0924844	0.380578	0.793511
1600014C10Rik	0.0927079	0.379423	0.793529
Ehhadh	-0.092031	0.382928	0.793556
Dcbld1	-0.0925165	0.380412	0.79357
Gin1	-0.0925898	0.380033	0.793588
Gps1	0.0925517	0.38023	0.793594
Gm4925	-0.0926202	0.379876	0.793665
Wdr65	-0.0921314	0.382407	0.793683
Nab1	-0.0927261	0.379329	0.793738
Mospd1	-0.0926465	0.37974	0.793786
Sh3bgrl	0.093165	0.377068	0.793879
Tiprl	0.0923375	0.381339	0.793883
Dhx15	-0.092141	0.382357	0.793982
Hnmt	-0.0922486	0.381799	0.794033
Tmlhe	0.0927315	0.379301	0.794086
Acer3	0.0921642	0.382237	0.794136
Rrad	0.0928368	0.378758	0.794168
Sox5	-0.092267	0.381704	0.794239
Dhodh	-0.0921897	0.382104	0.794264
Fam129c	-0.0930466	0.377677	0.794344
Tmem185b	-0.0927451	0.379231	0.794346
Fam172a	0.0930836	0.377486	0.794352
Kif9	0.0929705	0.378069	0.794352
Ggps1	0.093008	0.377875	0.794354
Serpinb6a	0.0927788	0.379057	0.794389
Sla	-0.0928381	0.378751	0.794562
Wasl	0.0928619	0.378629	0.794712
D130040H23Rik	-0.0928644	0.378615	0.795092
Chrm1	-0.0917478	0.3844	0.795398
Ppfibp1	-0.0916932	0.384684	0.795583
Armcx1	0.0915708	0.385321	0.795696
Rnf11	-0.091642	0.384951	0.795733
Otud4	-0.0914475	0.385964	0.795817
Sfpi1	-0.091591	0.385216	0.795879
Srms	0.0912924	0.386774	0.795882
Tspan2	0.0914677	0.385859	0.796002
Ccnj	0.0914999	0.385691	0.796056
Cpeb2	0.0913813	0.38631	0.796129
Fpgt	-0.0912991	0.386739	0.796211
Rin2	0.0909847	0.388383	0.796389
Cenpl	-0.0913149	0.386656	0.796442
Slc43a3	0.0910067	0.388268	0.796552
Fbxl4	0.0906274	0.390256	0.796637
Pcp4l1	0.0909184	0.38873	0.796702
Tsen2	-0.091065	0.387962	0.796725
Rock2	0.0906426	0.390177	0.796872
Cnot6l	-0.0910084	0.388259	0.796933
Ptcd3	-0.0906624	0.390073	0.797057
Ppp2r2d	-0.0910708	0.387932	0.797063
[truncated: 2,536 more rows]
